# Supplementary material for: Tyrosine Phosphoproteomics of Patient-Derived Xenografts Reveals Ephrin Type-B Receptor 4 Tyrosine Kinase as a Therapeutic Target in Pancreatic Cancer
Source: Cancers (Basel). 2021 Jul 7;13(14):3404. doi: 10.3390/cancers13143404 (PMC8303779; doi:10.3390/cancers13143404)
Supplement: Supplementary file 1 [file cancers-13-03404-s001.zip]

Archive with 35 entries (35 files):
- cancers-1172696-supplementary from proof.xlsx
- CHEMI_03022020_180655.jpg
- CHEMI_03022020_180655.tif
- CHEMI_03022020_180733.jpg
- CHEMI_03022020_180733.tif
- CHEMI_03022020_180843.jpg
- CHEMI_03022020_180843.tif
- CHEMI_03022020_181353.jpg
- CHEMI_03022020_181353.tif
- CHEMI_03022020_182402.jpg
- CHEMI_03022020_182402.tif
- CHEMI_03022020_185234.jpg
- CHEMI_03022020_185234.tif
- CHEMI_03022020_185549.jpg
- CHEMI_03022020_185549.tif
- CHEMI_03032020_125618.jpg
- CHEMI_03032020_125618.tif
- CHEMI_03032020_125657.jpg
- CHEMI_03032020_125657.tif
- CHEMI_03032020_125807.jpg
- CHEMI_03032020_125807.tif
- CHEMI_03032020_130317.jpg
- CHEMI_03032020_130317.tif
- CHEMI_03032020_131327.jpg
- CHEMI_03032020_131327.tif
- CHEMI_03032020_133103.jpg
- CHEMI_03032020_133103.tif
- CHEMI_03032020_133142.jpg
- CHEMI_03032020_133142.tif
- CHEMI_03032020_151547.jpg
- CHEMI_03032020_151547.tif
- CHEMI_03032020_151625.jpg
- CHEMI_03032020_151625.tif
- CHEMI_03032020_151735.jpg
- CHEMI_03032020_151735.tif
