# Supplementary material for: Tyrosine Phosphoproteomics of Patient-Derived Xenografts Reveals Ephrin Type-B Receptor 4 Tyrosine Kinase as a Therapeutic Target in Pancreatic Cancer
Source: Cancers (Basel). 2021 Jul 7;13(14):3404. doi: 10.3390/cancers13143404 (PMC8303779; doi:10.3390/cancers13143404)
Supplement: Supplementary file 1 [file cancers-13-03404-s001.zip › cancers-1172696-supplementary from proof.xlsx]

## Sheet: Tyrosine Phosphopeptides
Renuse et al. (2021). Tyrosine phosphoproteomics of patient-derived xenografts reveals ephrin type-B receptor 4 tyrosine kinase as a therapeutic target in pancreatic cancer
Supplementary Table S1: List of phosphotyrosine sites and proteins identified in this study.
Uniprot Accession(s)	Gene symbol(s)	Protein names	Positions within proteins	Localization probability	Amino acid	Sequence window	Protein site	PhosphoSite PLUS	Intensity PDX Sample P4636	Intensity PDX Sample P6105	Intensity PDX Sample P4267	Intensity PDX Sample P4535	Intensity PDX Sample P4666	Intensity PDX Sample P4911	Intensity PDX Sample P5160	Intensity PDX Sample P6052	Intensity PDX Sample P5548	Intensity PDX Sample P5289	Intensity PDX Sample P6164	Intensity PDX Sample P6741	Intensity PDX Sample P7135
A1X283	SH3PXD2B	SH3 and PX domain-containing protein 2B	157	0.981668	Y	SGGDQTSVDPMVLEQYVVVANYQKQESSEIS	SH3PXD2B_Y157	Novel	1229200	0	0	0	0	0	0	0	0	0	0	0	0
A7KAX9	ARHGAP32	Rho GTPase-activating protein 32	2023	0.764934	Y	QPHGKRQSSVTVVSQYDNLEDYHSLPQHQRG	ARHGAP32_Y2023	Known	0	0	2342800	0	0	0	0	0	0	0	0	0	0
A7KAX9	ARHGAP32	Rho GTPase-activating protein 32	1557	1	Y	RNASGHHSKPCSRVEYVSSLSSSVRNTCYPE	ARHGAP32_Y1557	Known	0	0	3715000	0	0	0	0	0	0	0	0	0	5465200
A8K2U0	A2ML1	Alpha-2-macroglobulin-like protein 1	701	0.955871	Y	AKIKKPVDCSHRSPEYSTAMGAGGGHPEAFE	A2ML1_Y701	Novel	0	0	0	0	0	3199800	0	0	0	0	0	0	0
A8MTT3	CEBPZOS	Protein CEBPZOS	48	0.846154	Y	KMHTSQDFRQTMSKKYPFILEVYYKSTEKSG	CEBPZOS_Y48	Novel	0	0	0	0	0	0	0	0	0	0	0	0	0
A8MTT3	CEBPZOS	Protein CEBPZOS	56	0.846231	Y	RQTMSKKYPFILEVYYKSTEKSGMYGIRELD	CEBPZOS_Y56	Novel	0	0	0	0	0	0	0	0	0	0	0	0	0
A8MZ36	EVPLL	Envoplakin-like protein	88	0.99979	Y	DIEQLHERVTQECAEYCALYEKMVLPPRRGI	EVPLL_Y88	Novel	0	0	0	0	0	0	0	0	6245700	0	0	0	0
B2RUZ4	SMIM1	Small integral membrane protein 1	10	0.839378	Y	______MQPQESHVHYSRWEDGSRDGVSLGA	SMIM1_Y10	Novel	0	0	2050800	0	0	0	0	0	0	0	0	0	0
Q01628;C9JQL5	IFITM3	Interferon-induced transmembrane protein 3;Putative dispanin subfamily A member 2d	20;20	0.999972	Y	VQTFFSPVNSGQPPNYEMLKEEHEVAVLGAP	IFITM3_Y20	Known	0	0	0	2915000	0	0	0	0	0	12998000	910590	0	0
C9JRZ8;O60218	AKR1B15;AKR1B10	Aldo-keto reductase family 1 member B15;Aldo-keto reductase family 1 member B10	178;178	1	Y	NHFQIERLLNKPGLKYKPVTNQVECHPYLTQ;SHFQIEKLLNKPGLKYKPVTNQVECHPYLTQ	AKR1B15;AKR1B10_Y178	Novel	6513600	0	0	0	0	18189000	0	0	24480000	0	0	0	8856400
C9JRZ8;O60218	AKR1B15;AKR1B10	Aldo-keto reductase family 1 member B15;Aldo-keto reductase family 1 member B10	190;190	0.874085	Y	GLKYKPVTNQVECHPYLTQEKLIQYCHSKGI	AKR1B15;AKR1B10_Y190	Known	0	0	0	0	0	0	0	0	0	0	0	0	3264500
O00116	AGPS	Alkyldihydroxyacetonephosphate synthase, peroxisomal	387	1	Y	GVITEATIKIRPVPEYQKYGSVAFPNFEQGV	AGPS_Y387	Known	0	0	1114400	0	0	0	1428400	0	0	0	0	0	2302500
O00116	AGPS	Alkyldihydroxyacetonephosphate synthase, peroxisomal	645	0.999992	Y	SISDVGFGMLKSVKEYVDPNNIFGNRNLL__	AGPS_Y645	Known	1961800	0	1793300	0	0	0	989620	836110	0	0	600480	0	0
O00142	TK2	Thymidine kinase 2, mitochondrial	99	0.916644	Y	SKWRNVRGHNPLGLMYHDASRWGLTLQTYVQ	TK2_Y99	Novel	0	0	0	0	0	0	0	0	0	0	0	6976500	0
O00151	PDLIM1	PDZ and LIM domain protein 1	321	0.999975	Y	YCEKHARERVTPPEGYEVVTVFPK_______	PDLIM1_Y321	Known	2730700	0	2744400	0	0	0	0	0	0	0	0	0	0
O00159	MYO1C	Unconventional myosin-Ic	648	1	Y	QPGRFDEVLIRHQVKYLGLLENLRVRRAGFA	MYO1C_Y648	Known	0	0	0	2109900	0	0	0	0	0	0	0	1788900	0
O00161	SNAP23	Synaptosomal-associated protein 23	139	0.968151	Y	NGQLQQPTTGAASGGYIKRITNDAREDEMEE	SNAP23_Y139	Known	12941000	0	0	0	0	0	2895100	4678500	0	0	6290500	0	0
O00182;Q6DKI2;Q3B8N2	LGALS9;LGALS9C;LGALS9B	Galectin-9;Galectin-9C;Galectin-9B	71;71;71	0.9717	Y	NDIAFHFNPRFEDGGYVVCNTRQNGSWGPEE	LGALS9;LGALS9C;LGALS9B_Y71	Known	0	0	0	0	0	0	0	0	0	0	0	0	2750100
O00299	CLIC1	Chloride intracellular channel protein 1	143	0.930961	Y	NLEKGLLKALKVLDNYLTSPLPEEVDETSAE	CLIC1_Y143	Novel	3736100	0	0	0	0	0	0	0	0	0	0	0	0
O00401	WASL	Neural Wiskott-Aldrich syndrome protein	175	0.854462	Y	ATVDIKNPEITTNRFYGPQVNNISHTKEKKK	WASL_Y175	Known	0	0	0	3807300	0	0	0	0	1106300	2322000	0	0	0
O00461	GOLIM4	Golgi integral membrane protein 4	673	1	Y	QEVRDDNRPKGREEHYEEEEEEEEDGAAVAE	GOLIM4_Y673	Known	0	0	0	0	0	0	9865400	0	0	0	0	0	0
O00560	SDCBP	Syntenin-1	91	1	Y	APLQGQLVARPSSINYMVAPVTGNDVGIRRA	SDCBP_Y91	Known	65556000	10132000	19575000	23260000	8112500	0	11169000	27499000	25135000	18961000	26960000	4186100	0
O00560	SDCBP	Syntenin-1	50	1	Y	ASAPIPHDGNLYPRLYPELSQYMGLSLNEEE	SDCBP_Y50	Known	35096000	0	0	0	0	0	0	0	2338300	0	972290	0	0
O00560	SDCBP	Syntenin-1	56	0.998146	Y	HDGNLYPRLYPELSQYMGLSLNEEEIRANVA	SDCBP_Y56	Known	24269000	2408300	0	979080	0	0	0	0	1251700	0	896260	0	0
O00560	SDCBP	Syntenin-1	46	0.999999	Y	ILSEASAPIPHDGNLYPRLYPELSQYMGLSL	SDCBP_Y46	Known	243570000	19853000	1663200	93429000	22224000	0	0	51135000	17155000	81229000	92962000	31894000	15246000
O00571	DDX3X	ATP-dependent RNA helicase DDX3X	104	0.998276	Y	GSGSRGRFDDRGRSDYDGIGSRGDRSGFGKF	DDX3X_Y104	Known	0	0	0	0	1151800	0	0	0	1625400	0	0	0	0
O00750	PIK3C2B	Phosphatidylinositol 4-phosphate 3-kinase C2 domain-containing subunit beta	1541	1	Y	IRGLQLLQDGNDPDPYVKIYLLPDPQKTTKR	PIK3C2B_Y1541	Known	0	0	0	0	0	0	0	0	1242700	0	0	0	0
O00757	FBP2	Fructose-1,6-bisphosphatase isozyme 2	216	1	Y	VKIKKKGKIYSLNEGYAKYFDAATTEYVQKK	FBP2_Y216	Known	0	0	0	0	0	0	0	0	17146000	0	0	0	0
O14493	CLDN4	Claudin-4	208	1	Y	YSAKYSAARSAAASNYV______________	CLDN4_Y208	Known	5258800	3373800	20096000	10174000	5965600	0	15315000	8064300	10800000	6912100	945010	0	3648900
O14786	NRP1	Neuropilin-1	920	0.998821	Y	DGVKLKKDKLNTQSTYSEA____________	NRP1_Y920	Known	0	1375700	4634500	0	25802000	0	2777800	13544000	0	49056000	9213300	3345800	3585300
O14832	PHYH	Phytanoyl-CoA dioxygenase, peroxisomal	111	0.999867	Y	LGLTVMRDVTISKSEYAPSEKMITKVQDFQE	PHYH_Y111	Known	0	0	5897300	0	4954000	0	0	0	4276600	0	4013700	0	0
O14880	MGST3	Microsomal glutathione S-transferase 3	40	0.999993	Y	LAINVSKARKKYKVEYPIMYSTDPENGHIFN	MGST3_Y40	Known	8759800	0	0	0	0	0	0	0	21766000	0	2772900	0	10787000
O14939	PLD2	Phospholipase D2	573	0.999887	Y	HFIQRWNFTKTTKAKYKTPTYPYLLPKSTST	PLD2_Y573	Known	6834500	0	0	0	0	0	0	0	0	0	0	0	0
O14964	HGS	Hepatocyte growth factor-regulated tyrosine kinase substrate	216	1	Y	PKFGIEKEVRVCEPCYEQLNRKAEGKATSTT	HGS_Y216	Known	16942000	5577400	11974000	0	15938000	10018000	9676200	0	19536000	11243000	7157700	8342400	23601000
O15020	SPTBN2	Spectrin beta chain, non-erythrocytic 2	1726	0.997216	Y	QEREVVAASHELGQDYEHVTMLRDKFREFSR	SPTBN2_Y1726	Known	0	0	1125700	0	2302400	0	432130	0	0	0	0	0	0
O15020	SPTBN2	Spectrin beta chain, non-erythrocytic 2	1676	1	Y	ESTRISIRQAQVDKLYAGLKELAGERRERLQ	SPTBN2_Y1676	Known	0	0	6895600	11613000	33986000	0	4819400	5672500	0	0	0	12703000	0
O15020	SPTBN2	Spectrin beta chain, non-erythrocytic 2	193	0.99975	Y	AKDALLLWCQMKTAGYPNVNVHNFTTSWRDG	SPTBN2_Y193	Novel	0	0	1271400	0	0	0	0	0	0	0	0	0	0
O15020	SPTBN2	Spectrin beta chain, non-erythrocytic 2	834	0.999997	Y	RTPEVQSRVPTLERHYEELQARAGERARALE	SPTBN2_Y834	Known	0	2851200	14367000	24795000	51636000	15459000	5900900	0	0	0	0	17113000	0
O15197	EPHB6	Ephrin type-B receptor 6	669	1	Y	PCQAIRELAREVDPAYIKIEEVIGTGSFGEV	EPHB6_Y669	Known	0	0	0	0	0	5438900	0	5760900	27195000	0	5804000	0	0
O15197	EPHB6	Ephrin type-B receptor 6	651	0.983082	Y	SSPGLGVKYYIDPSTYEDPCQAIRELAREVD	EPHB6_Y651	Known	0	0	0	0	3734000	0	0	0	0	0	0	0	0
O15231	ZNF185	Zinc finger protein 185	581	0.999999	Y	LDSSSTTKGILFVKEYVNASEVSSGKPVSAR	ZNF185_Y581	Known	0	0	0	0	0	1373800	0	0	0	0	0	0	0
O15231	ZNF185	Zinc finger protein 185	408	1	Y	AQEDAKADPKGALADYEGKDVATRVGEAWQE	ZNF185_Y408	Known	0	2586800	9716500	0	4493000	66697000	0	0	3374000	0	0	0	0
O15231	ZNF185	Zinc finger protein 185	631	0.991573	Y	GSTPYSERTTGGICTYCNREIRDCPKITLEH	ZNF185_Y631	Novel	0	0	942420	0	0	1689900	0	0	0	0	0	0	0
O15231	ZNF185	Zinc finger protein 185	597	0.878942	Y	VNASEVSSGKPVSARYSNVSSIEDSFAMEKK	ZNF185_Y597	Novel	0	0	1173700	0	0	0	0	0	0	0	0	0	0
O15254	ACOX3	Peroxisomal acyl-coenzyme A oxidase 3	286	0.782717	Y	QSLLNRMGDVTPEGTYVSPFKDVRQRFGASL	ACOX3_Y286	Known	0	0	0	0	0	0	1888800	0	0	0	0	0	0
O15264	MAPK13	Mitogen-activated protein kinase 13	182	1	Y	LDFGLARHADAEMTGYVVTRWYRAPEVILSW	MAPK13_Y182	Known	90868000	95197000	143320000	3819600000	615950000	130840000	224360000	72345000	16369000	46925000	57951000	154200000	289220000
O15327	INPP4B	Type II inositol 3,4-bisphosphate 4-phosphatase	115	0.999999	Y	SEYPIYEETKIKLTVYDVKDKSHDTVRTSVL	INPP4B_Y115	Known	0	0	0	0	8986000	0	0	0	5595000	4107400	0	0	0
O15327	INPP4B	Type II inositol 3,4-bisphosphate 4-phosphatase	147	0.99749	Y	EHKDPPPEVGRSFLGYASFKVGELLKSKEQL	INPP4B_Y147	Known	0	0	1456300	0	3586700	0	0	0	0	0	0	0	1458000
O15357	INPPL1	Phosphatidylinositol 3,4,5-trisphosphate 5-phosphatase 2	886	1	Y	KVRVPTERLGTRERLYEWISIDKDEAGAKSK	INPPL1_Y886	Known	2095900	6015000	2564200	0	0	0	1700900	15512000	10811000	0	0	0	24778000
O15357	INPPL1	Phosphatidylinositol 3,4,5-trisphosphate 5-phosphatase 2	986	0.942597	Y	GVAAPPPKNSFNNPAYYVLEGVPHQLLPPEP	INPPL1_Y986	Known	1454600	0	0	0	0	0	0	2671200	0	0	0	0	10615000
O15400	STX7	Syntaxin-7	3	0.929142	Y	_____________MSYTPGVGGDPAQLAQRI	STX7_Y3	Known	1769000	0	3885400	0	0	0	4684300	2060600	4064100	6410400	1630900	0	2709700
O15484	CAPN5	Calpain-5	8	0.999723	Y	________MFSCVKPYEDQNYSALRRDCRRR	CAPN5_Y8	Novel	2685200	0	0	12824000	0	0	0	0	0	4580800	0	0	0
O15498	YKT6	Synaptobrevin homolog YKT6	69	1	Y	GTRASVKEQDYLCHVYVRNDSLAGVVIADNE	YKT6_Y69	Novel	0	0	1968000	0	0	0	0	0	0	0	0	0	0
O15551	CLDN3	Claudin-3	198	0.999987	Y	SCPPREKKYTATKVVYSAPRSTGPGASLGTG	CLDN3_Y198	Known	0	0	0	0	0	0	2974400	6750500	9839100	0	0	0	0
O15551	CLDN3	Claudin-3	214	0.988034	Y	SAPRSTGPGASLGTGYDRKDYV_________	CLDN3_Y214	Known	0	1883600	5808700	0	0	0	6133000	29875000	6856400	0	0	0	12959000
O15551	CLDN3	Claudin-3	219	1	Y	TGPGASLGTGYDRKDYV______________	CLDN3_Y219	Known	0	0	386820000	242030000	0	0	136830000	0	0	230170000	0	29778000	136620000
O43281	EFS	Embryonal Fyn-associated substrate	372	0.999993	Y	EGREMEDDPAGHHNEYEGIPMAEEYDYVHLK	EFS_Y372	Known	0	0	0	0	0	5343200	0	0	0	0	0	3850000	0
O43281	EFS	Embryonal Fyn-associated substrate	163	0.981962	Y	YDVPPTALRVPSSGPYDCPASFSHPLTRVAP	EFS_Y163	Known	0	0	0	0	0	8753800	0	0	0	0	0	0	0
O43291	SPINT2	Kunitz-type protease inhibitor 2	163	1	Y	RWYFDVERNSCNNFIYGGCRGNKNSYRSEEA	SPINT2_Y163	Known	0	0	0	0	0	0	0	0	0	0	0	0	4600400
O43291	SPINT2	Kunitz-type protease inhibitor 2	250	0.974858	Y	VWSSGDDKEQLVKNTYVL_____________	SPINT2_Y250	Known	3209900	0	0	0	138060000	0	0	0	0	30383000	2077200	0	0
O43292	GPAA1	Glycosylphosphatidylinositol anchor attachment 1 protein	328	0.980082	Y	RVEALTLRGINSFRQYKYDLVAVGKALEGMF	GPAA1_Y328	Novel	0	0	0	16037000	0	0	0	0	0	0	0	0	0
O43353	RIPK2	Receptor-interacting serine/threonine-protein kinase 2	381	1	Y	APQDNDFLSRKAQDCYFMKLHHCPGNHSWDS	RIPK2_Y381	Known	0	0	6406600	0	0	0	0	0	0	0	0	0	0
O43399	TPD52L2	Tumor protein D54	106	0.999945	Y	QNLSRSWHDVQVSSAYVKTSEKLGEWNEKVT	TPD52L2_Y106	Known	0	0	4541600	0	0	0	0	0	0	0	0	0	0
O43490	PROM1	Prominin-1	852	1	Y	KNMENGNNGYHKDHVYGIHNPVMTSPSQH__	PROM1_Y852	Known	164850000	273780000	76100000	73415000	15086000	0	190700000	28871000	250480000	197880000	245760000	39202000	57617000
O43490	PROM1	Prominin-1	828	1	Y	VKLAKYYRRMDSEDVYDDVETIPMKNMENGN	PROM1_Y828	Known	59871000	263050000	106620000	31898000	6061400	0	103220000	6816900	53669000	169690000	82747000	11407000	25796000
O43490	PROM1	Prominin-1	846	1	Y	VETIPMKNMENGNNGYHKDHVYGIHNPVMTS	PROM1_Y846	Novel	0	15689000	0	0	0	0	7445400	0	5661600	0	15405000	0	0
O43570	CA12	Carbonic anhydrase 12	342	1	Y	FRRKSIKKGDNKGVIYKPATKMETEAHA___	CA12_Y342	Known	0	0	10996000	0	0	1668500	0	598160	1166800	0	798560	0	0
O43609	SPRY1	Protein sprouty homolog 1	53	0.876301	Y	ILSLDQIKAIRGSNEYTEGPSVVKRPAPRTA	SPRY1_Y53	Known	0	0	0	0	0	524570	0	0	0	0	0	0	0
O43639	NCK2	Cytoplasmic protein NCK2	342	1	Y	SGKNKHFKVQLVDNVYCIGQRRFHTMDELVE	NCK2_Y342	Known	0	0	0	0	8829200	1997600	0	0	1800100	0	0	0	0
O43665	RGS10	Regulator of G-protein signaling 10	94	0.995912	Y	KMQDKTQMQEKAKEIYMTFLSSKASSQVNVE	RGS10_Y94	Novel	1664300	0	0	0	1618900	0	0	2719000	0	0	0	26106000	0
O43699	SIGLEC6	Sialic acid-binding Ig-like lectin 6	446	0.879792	Y	FHKVQPQEPKVTDTEYSEIKIHK________	SIGLEC6_Y446	Known	0	0	0	0	0	0	0	7972700	37787000	0	0	0	0
O43707	ACTN4	Alpha-actinin-4	441	0.999079	Y	EAWTDGKEAMLKHRDYETATLSDIKALIRKH	ACTN4_Y441	Known	0	0	0	0	18268000	2415500	0	0	0	0	0	0	7018100
O43707	ACTN4	Alpha-actinin-4	886	1	Y	LPPDQAEYCIARMAPYQGPDAVPGALDYKSF	ACTN4_Y886	Novel	1270000	0	917020	0	3255200	980630	2307700	0	1799500	0	0	0	0
O43760	SYNGR2	Synaptogyrin-2	6	0.997868	Y	__________MESGAYGAAKAGGSFDLRRFL	SYNGR2_Y6	Known	0	0	1919400	0	0	0	1813900	2682700	0	0	1575600	0	2850000
O60218	AKR1B10	Aldo-keto reductase family 1 member B10	47	0.99952	Y	VKVAIDAGYRHIDCAYVYQNEHEVGEAIQEK	AKR1B10_Y47	Known	7709100	0	0	0	0	6273400	0	0	8729800	0	5869300	0	6982300
O60245	PCDH7	Protocadherin-7	948	0.803095	Y	KPKKDKKNKKSKQPLYSSIVTVEASKPNGQR	PCDH7_Y948	Known	5803800	7318400	8348300	0	7556800	4489100	7699100	0	0	0	0	0	0
O60437	PPL	Periplakin	1270	1	Y	IVDKTRLIERCDLEIYQLKKEIQALKDTKPQ	PPL_Y1270	Known	0	0	5080100	13555000	10842000	13775000	0	0	0	0	1888300	6653700	4158200
O60437	PPL	Periplakin	850	1	Y	VKEEEAALAAKFTEVYAINRQRLQNLEFALN	PPL_Y850	Known	0	0	0	0	0	2229600	1068900	0	0	0	0	0	0
O60437	PPL	Periplakin	1070	1	Y	KEVVKLQNDPQLEAEYQQLQEDHQRQDQLRE	PPL_Y1070	Known	0	0	0	0	0	4365600	0	0	0	0	0	2692100	0
O60437	PPL	Periplakin	1358	1	Y	LSRVKERVVQQEVVRYEEEPGLRAEASAFAE	PPL_Y1358	Known	0	0	0	0	0	0	1375200	0	0	0	0	0	0
O60487	MPZL2	Myelin protein zero-like protein 2	210	0.971851	Y	SKEEERLNQEKKVSVYLEDTD__________	MPZL2_Y210	Known	0	0	6857000	0	0	0	0	0	0	0	3265100	0	0
O60513	B4GALT4	Beta-1,4-galactosyltransferase 4;N-acetyllactosamine synthase;Lactotriaosylceramide beta-1,4-galactosyltransferase	228	0.891358	Y	KHLVVGRNSTGYRLRYSGYFGGVTALSREQF	B4GALT4_Y228	Novel	0	0	0	0	0	0	546520	0	0	0	0	0	0
O60547	GMDS	GDP-mannose 4,6 dehydratase	324	0.872894	Y	CKETGKVHVTVDLKYYRPTEVDFLQGDCTKA	GMDS_Y324	Known	155910000	0	43899000	0	86755000	0	0	0	0	0	0	0	0
O60674	JAK2	Tyrosine-protein kinase JAK2	570	1	Y	TFTKIFKGVRREVGDYGQLHETEVLLKVLDK	JAK2_Y570	Known	3734500	3945600	22713000	0	7580600	0	0	2657000	6456500	0	11677000	10120000	5661300
O60716	CTNND1	Catenin delta-1	228	0.999223	Y	YSRHYEDGYPGGSDNYGSLSRVTRIEERYRP	CTNND1_Y228	Known	32980000	27717000	0	23408000	55234000	0	0	0	30413000	21138000	0	30863000	0
O60716	CTNND1	Catenin delta-1	96	0.767309	Y	SDLKLNGPQDHSHLLYSTIPRMQEPGQIVET	CTNND1_Y96	Known	2079400	0	4016200	0	0	5077100	0	0	5868100	0	0	4403600	0
O60716	CTNND1	Catenin delta-1	904	0.999991	Y	QMSNMGSNTKSLDNNYSTPNERGDHNRTLDR	CTNND1_Y904	Known	8786500	4042600	38472000	18236000	13172000	10544000	14260000	11460000	22374000	0	5624100	9401500	6721600
O60716	CTNND1	Catenin delta-1	174	0.990342	Y	GPDGLPVDASSVSNNYIQTLGRDFRKNGNGG	CTNND1_Y174	Known	4107400	0	4028000	3865900	0	0	1330400	1878900	2184900	0	3123700	2786500	1928900
O60716	CTNND1	Catenin delta-1	600	1	Y	NLSYQVHREIPQAERYQEAAPNVANNTGPHA	CTNND1_Y600	Known	4675700	0	3184200	0	0	0	0	0	0	0	0	3818100	0
O60784	TOM1	Target of Myb protein 1	386	1	Y	LTRGSSLADQRKEVKYEAPQATDGLAGALDA	TOM1_Y386	Known	5172900	11077000	18600000	0	0	9261900	28366000	0	5653000	26440000	0	0	4536000
O60825	PFKFB2	6-phosphofructo-2-kinase/fructose-2,6-bisphosphatase 2;6-phosphofructo-2-kinase;Fructose-2,6-bisphosphatase	14	0.796571	Y	__MSGASSSEQNNNSYETKTPNLRMSEKKCS	PFKFB2_Y14	Novel	0	0	0	0	0	0	0	0	0	0	3434100	0	0
O60890	OPHN1	Oligophrenin-1	370	0.982325	Y	NRRLWMEAMDGKEPIYHSPITKQQEMELNEV	OPHN1_Y370	Known	8632000	5301600	27598000	0	44456000	11861000	0	0	69146000	11116000	0	50552000	0
O75063	FAM20B	Glycosaminoglycan xylosylkinase	138	0.998481	Y	KPKRYSRDHVVEGEPYAGYDRHNAEVAAFHL	FAM20B_Y138	Known	51406000	23398000	52743000	65960000	206450000	22260000	21317000	15394000	31989000	39389000	13531000	84549000	17255000
O75083	WDR1	WD repeat-containing protein 1	72	0.98414	Y	HAHQVVVAKYAPSGFYIASGDVSGKLRIWDT	WDR1_Y72	Known	0	0	0	0	0	0	0	0	4474400	0	0	0	0
O75110	ATP9A	Probable phospholipid-transporting ATPase IIA	488	0.933067	Y	YESNGVTDQAEAEKQYEDSCRVYQASSPDEV	ATP9A_Y488	Known	3248700	0	4621800	0	0	0	5904200	0	6734900	0	0	0	0
O75113	N4BP1	NEDD4-binding protein 1	415	0.965894	Y	GTVYPETNKTKNKGVYSSTNELTTDSTPKKT	N4BP1_Y415	Known	0	1901800	1690200	0	1291300	1456200	1861600	0	0	0	0	0	0
O75128	COBL	Protein cordon-bleu	652	1	Y	NLHTDNLNAKVKDKVYGCADGERTQATERVN	COBL_Y652	Known	0	0	0	0	0	0	0	0	626230	0	0	0	381980
O75165	DNAJC13	DnaJ homolog subfamily C member 13	691	1	Y	DRMHVRDNVKIAMDQYGKFNKVPEWQRLAGK	DNAJC13_Y691	Known	1111400	0	0	0	0	0	0	0	0	0	0	0	0
O75197	LRP5	Low-density lipoprotein receptor-related protein 5	1473	0.998569	Y	MSSVSLMGGRGGVPLYDRNHVTGASSSSSSS	LRP5_Y1473	Known	0	0	0	7691100	18709000	0	0	0	0	0	0	0	0
O75197	LRP5	Low-density lipoprotein receptor-related protein 5	1552	0.797859	Y	APPTTPCSTDVCDSDYSASRWKASKYYLDLN	LRP5_Y1552	Known	0	0	0	0	5131000	0	0	0	0	0	0	0	0
O75264	SMIM24	Small integral membrane protein 24	76	0.999999	Y	AEDEEETTFRMESNLYQDQSEDKREKKEAKE	SMIM24_Y76	Known	0	0	0	0	0	0	0	0	3967700	0	0	0	0
O75340	PDCD6	Programmed cell death protein 6	4	0.991548	Y	____________MAAYSYRPGPGAGPGPAAG	PDCD6_Y4	Novel	31739000	0	0	6362600	0	0	0	0	0	0	0	0	0
O75369	FLNB	Filamin-B	596	1	Y	SLGFAIEGPSQAKIEYNDQNDGSCDVKYWPK	FLNB_Y596	Known	1035100	0	837040	0	0	0	900700	1275600	807190	0	924400	0	1033800
O75369	FLNB	Filamin-B	704	0.99975	Y	GQRIDIQMKNRMDGTYACSYTPVKAIKHTIA	FLNB_Y704	Known	6345500	0	0	5706800	767970	0	0	1524000	0	0	0	2178900	0
O75521	ECI2	Enoyl-CoA delta isomerase 2, mitochondrial	285	0.913418	Y	TPFSHLGQSPEGCSSYTFPKIMSPAKATEML	ECI2_Y285	Known	0	0	0	0	76865000	0	0	0	0	0	0	0	0
O75521	ECI2	Enoyl-CoA delta isomerase 2, mitochondrial	66	1	Y	KLLKKDPGNEVKLKLYALYKQATEGPCNMPK	ECI2_Y66	Known	1515900	0	5683600	0	0	0	0	0	0	0	0	3141200	0
O75674	TOM1L1	TOM1-like protein 1	109	1	Y	KEFVKENLVKLLNPRYNLPLDIQNRILNFIK	TOM1L1_Y109	Novel	1606800	0	1385700	0	0	0	0	0	0	0	0	0	1618500
O75689	ADAP1	Arf-GAP with dual PH domain-containing protein 1	284	1	Y	GFRKRWFTMDDRRLMYFKDPLDAFARGEVFI	ADAP1_Y284	Known	0	0	0	2221200	0	0	0	545760	459330	0	0	0	0
O75689	ADAP1	Arf-GAP with dual PH domain-containing protein 1	162	1	Y	LSRKFVLTEREGALKYFNRNDAKEPKAVMKI	ADAP1_Y162	Novel	0	969140	1856300	2909200	0	0	1280300	2113000	0	0	0	1672100	2451400
O75747	PIK3C2G	Phosphatidylinositol 4-phosphate 3-kinase C2 domain-containing subunit gamma	468	0.995075	Y	VNELSLILQRKGENFYQSSETSAKGLIEKVT	PIK3C2G_Y468	Novel	0	0	0	0	0	0	0	0	1505100	0	0	0	0
O75792	RNASEH2A	Ribonuclease H2 subunit A	210	0.980716	Y	FVEKLQDLDTDYGSGYPNDPKTKAWLKEHVE	RNASEH2A_Y210	Known	0	0	0	0	0	2672200	0	0	0	0	0	0	2652900
O75815	BCAR3	Breast cancer anti-estrogen resistance protein 3	117	0.951218	Y	TFTFRDPHLLDPTVEYVKFSKERHIMDRTPE	BCAR3_Y117	Known	0	0	0	0	0	0	0	0	0	0	0	8678700	0
O75828	CBR3	Carbonyl reductase [NADPH] 3	194	0.792794	Y	TKNEVHEREGWPNSPYGVSKLGVTVLSRILA	CBR3_Y194	Known	0	0	0	0	0	2712900	0	0	0	0	0	0	0
O75886	STAM2	Signal transducing adapter molecule 2	192	0.999927	Y	SLQEQKQQHTETKSLYPSSEIQLNNKVARKV	STAM2_Y192	Known	0	0	1959600	0	0	0	509160	0	0	0	0	0	1573600
O75915	ARL6IP5	PRA1 family protein 3	182	0.999991	Y	DALEQQEEGINRLTDYISKVKE_________	ARL6IP5_Y182	Known	0	0	1437800	0	0	0	0	0	0	0	0	0	0
O75955	FLOT1	Flotillin-1	223	1	Y	EMAKAQRDYELKKAAYDIEVNTRRAQADLAY	FLOT1_Y223	Known	3975900	0	1125800	6279600	0	0	1737200	2190600	2499000	0	0	0	0
O75955	FLOT1	Flotillin-1	203	1	Y	GIREAKAKQEKVSAQYLSEIEMAKAQRDYEL	FLOT1_Y203	Known	10328000	2332000	4392200	0	5966200	0	0	4321500	15546000	0	1678200	0	3819300
O76041	NEBL	Nebulette	821	0.999987	Y	TERVRKNTQVVSDAAYKGVHPHIVEMDRRPG	NEBL_Y821	Known	0	0	0	0	0	0	0	0	556840	0	0	0	0
O94905	ERLIN2	Erlin-2	263	0.804638	Y	AAFLAREKAKADAECYTAMKIAEANKLKLTP	ERLIN2_Y263	Known	0	0	5357200	0	0	0	0	0	0	0	0	0	0
O94919	ENDOD1	Endonuclease domain-containing 1 protein	207	0.978428	Y	SGEDLYILTGTVPSDYRVKDKVAVPEFVWLA	ENDOD1_Y207	Known	10716000	0	0	0	0	0	0	0	2829200	0	1559300	0	0
O94929	ABLIM3	Actin-binding LIM protein 3	487	0.755453	Y	SPIYSPDPYYASESEYWTYHGSPKVPRARRF	ABLIM3_Y487	Known	0	0	0	0	0	0	0	2587000	3337700	0	0	0	0
O95049	TJP3	Tight junction protein ZO-3	364	0.997569	Y	DEQRSELPRESSYDIYRVPSSQSMEDRGYSP	TJP3_Y364	Known	0	0	0	0	0	0	0	0	0	0	0	0	2867600
O95140	MFN2	Mitofusin-2	569	1	Y	NRFLGPKNSRRALMGYNDQVQRPIPLTPANP	MFN2_Y569	Novel	0	0	0	2070800	0	0	0	0	0	3701000	0	0	0
O95147	DUSP14	Dual specificity protein phosphatase 14	178	0.938524	Y	RQLFGKSTVKMVQTPYGIVPDVYEKESRHLM	DUSP14_Y178	Known	0	0	0	0	2299400	0	0	0	0	0	0	4245900	0
O95171	SCEL	Sciellin	669	0.990521	Y	KQPLENLQAGDSIWIYRQTIHCEPCYSKIMA	SCEL_Y669	Known	2134700	0	0	0	0	0	743380	0	0	0	0	0	0
O95171	SCEL	Sciellin	417	1	Y	RSNQGSKDLNNFIKVYPGTEKSTEGGQSLDS	SCEL_Y417	Novel	0	0	0	0	0	7963600	0	0	0	0	0	0	0
O95171	SCEL	Sciellin	580	0.906112	Y	SNTGAKQAGPQDTVVYTRTYVENSKSPKDGY	SCEL_Y580	Known	0	0	0	12085000	0	7691700	3881500	0	0	0	0	0	0
O95171	SCEL	Sciellin	295	0.973285	Y	VEEREKRAKSLESLIYMSTRTDKDGKGIQSL	SCEL_Y295	Known	0	0	0	0	0	0	493090	0	0	0	0	0	1375300
O95171	SCEL	Sciellin	89	0.996998	Y	RKVNERDVPKATISRYSSDDTLDRISDRNDA	SCEL_Y89	Known	0	0	0	0	0	0	2270100	0	0	0	0	0	0
O95208	EPN2	Epsin-2	186	0.966178	Y	GSSQPNLSTSHSEQEYGKAGGSPASYHGSPE	EPN2_Y186	Known	0	0	6006100	0	0	0	0	3956400	0	0	0	0	0
O95279	KCNK5	Potassium channel subfamily K member 5	301	0.96406	Y	KDVNIFSFLSKKEETYNDLIKQIGKKAMKTS	KCNK5_Y301	Known	0	0	0	0	0	0	0	0	0	0	0	0	3673100
O95297	MPZL1	Myelin protein zero-like protein 1	200	0.999997	Y	MILAVLYRRKNSKRDYTGCSTSESLSPVKQA	MPZL1_Y200	Known	1509600	1051900	8130600	0	0	1239000	695700	844640	0	0	2341100	0	1500800
O95297	MPZL1	Myelin protein zero-like protein 1	263	1	Y	GGHHSDKINKSESVVYADIRKN_________	MPZL1_Y263	Known	22327000	18337000	18901000	0	0	11457000	9595200	29830000	12123000	0	10566000	12184000	36089000
O95297	MPZL1	Myelin protein zero-like protein 1	241	1	Y	LVKSLPSGSHQGPVIYAQLDHSGGHHSDKIN	MPZL1_Y241	Known	0	29129000	22632000	0	15700000	0	0	238330000	0	48809000	44837000	50558000	36933000
O95782	AP2A1	AP-2 complex subunit alpha-1	846	0.988555	Y	LRDFLTPPLLSVRFRYGGAPQALTLKLPVTI	AP2A1_Y846	Novel	0	0	0	0	0	0	0	0	2630200	0	0	0	0
O95801	TTC4	Tetratricopeptide repeat protein 4	129	0.999608	Y	DLNAVLYTNRAAAQYYLGNFRSALNDVTAAR	TTC4_Y129	Known	0	0	2364700	0	1081700	0	0	0	0	0	0	0	0
O95817	BAG3	BAG family molecular chaperone regulator 3	205	0.999805	Y	SSGRSSLGSHQLPRGYISIPVIHEQNVTRPA	BAG3_Y205	Known	0	0	0	0	0	1300300	0	0	0	0	0	5858400	0
O95832	CLDN1	Claudin-1	210	1	Y	TPRPYPKPAPSSGKDYV______________	CLDN1_Y210	Known	50051000	28509000	263680000	100600000	20137000	60889000	28199000	40699000	39604000	53356000	10240000	87084000	20448000
O95989	NUDT3	Diphosphoinositol polyphosphate phosphohydrolase 1	131	0.999653	Y	KREWFKIEDAIKVLQYHKPVQASYFETLRQG	NUDT3_Y131	Known	0	0	0	0	3233700	0	0	0	0	0	0	0	0
O95994	AGR2	Anterior gradient protein 2 homolog	150	0.979933	Y	LTVRADITGRYSNRLYAYEPADTALLLDNMK	AGR2_Y150	Known	0	0	622770	0	0	0	0	0	0	0	0	0	0
O95994	AGR2	Anterior gradient protein 2 homolog	152	0.928255	Y	VRADITGRYSNRLYAYEPADTALLLDNMKKA	AGR2_Y152	Known	0	0	0	0	0	0	0	0	0	0	1922300	0	557600
O96000	NDUFB10	NADH dehydrogenase [ubiquinone] 1 beta subcomplex subunit 10	56	0.871107	Y	LVREFIERQHAKNRYYYYHRQYRRVPDITEC	NDUFB10_Y56	Known	0	0	0	0	0	0	0	0	1808700	0	0	0	0
P00338	LDHA	L-lactate dehydrogenase A chain	10	1	Y	______MATLKDQLIYNLLKEEQTPQNKITV	LDHA_Y10	Known	34686000	3560900	0	9171700	54712000	0	0	11918000	14462000	33054000	29329000	33433000	5220900
P00338	LDHA	L-lactate dehydrogenase A chain	239	0.999935	Y	KEQWKEVHKQVVESAYEVIKLKGYTSWAIGL	LDHA_Y239	Known	78608000	13536000	0	0	35213000	49549000	6389200	23482000	18090000	0	0	26188000	49209000
P00338	LDHA	L-lactate dehydrogenase A chain	127	0.979829	Y	RNVNIFKFIIPNVVKYSPNCKLLIVSNPVDI	LDHA_Y127	Known	0	0	10532000	0	11187000	0	0	0	2927200	0	0	0	0
P00338	LDHA	L-lactate dehydrogenase A chain	83	0.999994	Y	GSLFLRTPKIVSGKDYNVTANSKLVIITAGA	LDHA_Y83	Known	5557600	1004400	0	2950800	6079500	1611400	0	0	0	0	1074200	1489600	0
P00352	ALDH1A1	Retinal dehydrogenase 1	426	0.99987	Y	FKSLDDVIKRANNTFYGLSAGVFTKDIDKAI	ALDH1A1_Y426	Known	6941700	572190	0	9615300	0	0	2513300	0	3785000	0	0	0	1558200
P00352	ALDH1A1	Retinal dehydrogenase 1	481	1	Y	FGGFKMSGNGRELGEYGFHEYTEVKTVTVKI	ALDH1A1_Y481	Known	10644000	2842200	0	3611500	0	7664000	4543300	1782600	22727000	0	0	0	8998600
P00352	ALDH1A1	Retinal dehydrogenase 1	119	0.999743	Y	ATMESMNGGKLYSNAYLNDLAGCIKTLRYCA	ALDH1A1_Y119	Known	3240600	0	0	0	0	0	0	0	8969000	0	0	0	332860
P00491	PNP	Purine nucleoside phosphorylase	88	0.999877	Y	LNGRACVMMQGRFHMYEGYPLWKVTFPVRVF	PNP_Y88	Novel	1929300	0	0	0	0	0	0	1475000	0	3837000	1300100	0	1284100
P00491	PNP	Purine nucleoside phosphorylase	91	0.999995	Y	RACVMMQGRFHMYEGYPLWKVTFPVRVFHLL	PNP_Y91	Novel	2265800	0	0	0	0	2364600	0	1475000	0	3837000	3281300	0	628080
P00533	EGFR	Epidermal growth factor receptor	1138	0.999398	Y	PHYQDPHSTAVGNPEYLNTVQPTCVNSTFDS	EGFR_Y1138	Known	0	0	7025400	0	0	0	0	0	0	0	0	0	0
P00533	EGFR	Epidermal growth factor receptor	1197	1	Y	KPNGIFKGSTAENAEYLRVAPQSSEFIGA__	EGFR_Y1197	Known	5406500	12783000	145550000	5301800	13937000	64422000	4813200	10431000	12250000	6621200	4714800	27262000	11408000
P00533	EGFR	Epidermal growth factor receptor	1172	1	Y	WAQKGSHQISLDNPDYQQDFFPKEAKPNGIF	EGFR_Y1172	Known	12937000	26337000	400130000	0	22123000	40584000	14482000	0	26151000	0	26843000	125930000	24998000
P00533	EGFR	Epidermal growth factor receptor	1110	0.999999	Y	QSVPKRPAGSVQNPVYHNQPLNPAPSRDPHY	EGFR_Y1110	Known	0	0	34803000	0	0	22301000	0	0	0	0	0	16446000	0
P00966	ASS1	Argininosuccinate synthase	133	0.926978	Y	ATGKGNDQVRFELSCYSLAPQIKVIAPWRMP	ASS1_Y133	Known	1193900	0	801870	0	0	0	0	0	3057600	0	0	0	0
P00973	OAS1	2'-5'-oligoadenylate synthase 1	365	1	Y	NSADDETDDPRRYQKYGYIGTHEYPHFSHRP	OAS1_Y365	Novel	0	0	0	0	0	0	0	0	0	0	20469000	0	0
P00973	OAS1	2'-5'-oligoadenylate synthase 1	367	0.999999	Y	ADDETDDPRRYQKYGYIGTHEYPHFSHRPST	OAS1_Y367	Known	0	0	0	0	0	0	0	0	0	0	8546500	0	0
P01130	LDLR	Low-density lipoprotein receptor	845	0.973669	Y	KTTEDEVHICHNQDGYSYPSRQMVSLEDDVA	LDLR_Y845	Known	23829000	13776000	0	68247000	16303000	0	0	32910000	24055000	122370000	59198000	45616000	0
P04040	CAT	Catalase	84	0.999988	Y	IPERVVHAKGAGAFGYFEVTHDITKYSKAKV	CAT_Y84	Known	1700100	0	0	0	0	0	0	0	0	0	0	0	0
P04040	CAT	Catalase	231	1	Y	GSHTFKLVNANGEAVYCKFHYKTDQGIKNLS	CAT_Y231	Known	2875700	0	3379000	0	0	0	0	0	0	0	0	0	0
P04075	ALDOA	Fructose-bisphosphate aldolase A	223	0.999491	Y	KVLAAVYKALSDHHIYLEGTLLKPNMVTPGH	ALDOA_Y223	Known	10260000	6075700	0	0	11549000	0	0	9474400	7324400	0	5068600	3229000	0
P04075	ALDOA	Fructose-bisphosphate aldolase A	3	1	Y	_____________MPYQYPALTPEQKKELSD	ALDOA_Y3	Known	11575000	5404200	12920000	0	7931700	6865000	1624900	3679600	0	5947400	4860400	4518700	6748100
P04075	ALDOA	Fructose-bisphosphate aldolase A	5	1	Y	___________MPYQYPALTPEQKKELSDIA	ALDOA_Y5	Known	9055100	6532600	0	14870000	6113900	11224000	0	2905500	0	9866100	4608400	12401000	0
P04080	CSTB	Cystatin-B	97	0.999968	Y	LSNYQTNKAKHDELTYF______________	CSTB_Y97	Known	0	2295100	6167500	0	0	9685100	0	0	4434700	0	3221500	3452900	0
P04080	CSTB	Cystatin-B	53	0.755049	Y	FKAVSFKSQVVAGTNYFIKVHVGDEDFVHLR	CSTB_Y53	Known	0	0	0	0	0	5812900	0	0	0	0	0	0	0
P04083	ANXA1	Annexin A1	84	1	Y	LTKRNNAQRQQIKAAYLQETGKPLDETLKKA	ANXA1_Y84	Known	0	0	6575600	0	0	6951000	0	0	0	0	0	11219000	0
P04083	ANXA1	Annexin A1	39	0.999979	Y	TVKSSKGGPGSAVSPYPTFNPSSDVAALHKA	ANXA1_Y39	Known	0	0	0	0	0	34533000	17324000	11022000	15471000	0	0	566030000	10120000
P04083	ANXA1	Annexin A1	21	0.99388	Y	EFLKQAWFIENEEQEYVQTVKSSKGGPGSAV	ANXA1_Y21	Known	0	0	4897900	3176800	8385600	0	0	0	0	0	0	8687900	0
P04179	SOD2	Superoxide dismutase [Mn], mitochondrial	58	0.999919	Y	NAQIMQLHHSKHHAAYVNNLNVTEEKYQEAL	SOD2_Y58	Known	0	0	3722000	0	0	0	0	0	0	0	0	0	0
P04181	OAT	Ornithine aminotransferase, mitochondrial;Ornithine aminotransferase, hepatic form;Ornithine aminotransferase, renal form	69	1	Y	NYHPLPVALERGKGIYLWDVEGRKYFDFLSS	OAT_Y69	Known	0	0	1220800	0	0	0	0	0	0	0	0	0	0
P04406	GAPDH	Glyceraldehyde-3-phosphate dehydrogenase	314	0.925524	Y	AGIALNDHFVKLISWYDNEFGYSNRVVDLMA	GAPDH_Y314	Known	0	0	0	0	0	797160	0	1634700	0	0	0	0	0
P04406	GAPDH	Glyceraldehyde-3-phosphate dehydrogenase	320	0.933917	Y	DHFVKLISWYDNEFGYSNRVVDLMAHMASKE	GAPDH_Y320	Known	8115800	1923400	2478200	4728800	4402100	0	1025000	0	0	0	2303100	4965700	2692900
P04632	CAPNS1	Calpain small subunit 1	87	0.983545	Y	AAAQYNPEPPPPRTHYSNIEANESEEVRQFR	CAPNS1_Y87	Known	0	1198200	0	0	0	1209800	0	0	2803200	0	0	0	0
P04792	HSPB1	Heat shock protein beta-1	23	0.977916	Y	FSLLRGPSWDPFRDWYPHSRLFDQAFGLPRL	HSPB1_Y23	Known	0	0	2218300	0	0	931280	0	0	0	0	0	0	0
P04839	CYBB	Cytochrome b-245 heavy chain	33	1	Y	WLGLNVFLFVWYYRVYDIPPKFFYTRKLLGS	CYBB_Y33	Novel	0	0	0	0	0	0	0	0	0	0	0	0	0
P04839	CYBB	Cytochrome b-245 heavy chain	41	1	Y	FVWYYRVYDIPPKFFYTRKLLGSALALARAP	CYBB_Y41	Known	0	0	0	0	0	0	0	0	0	0	0	0	0
P05091	ALDH2	Aldehyde dehydrogenase, mitochondrial	442	0.985357	Y	FKTIEEVVGRANNSTYGLAAAVFTKDLDKAN	ALDH2_Y442	Known	0	0	0	0	0	0	0	501480	0	0	2161600	0	0
P05109	S100A8	Protein S100-A8;Protein S100-A8, N-terminally processed	16	1	Y	MLTELEKALNSIIDVYHKYSLIKGNFHAVYR	S100A8_Y16	Known	0	0	8889500	0	0	15317000	0	0	0	0	0	0	0
P05109	S100A8	Protein S100-A8;Protein S100-A8, N-terminally processed	30	1	Y	VYHKYSLIKGNFHAVYRDDLKKLLETECPQY	S100A8_Y30	Known	0	0	18260000	0	0	0	0	0	0	0	0	0	0
P05109	S100A8	Protein S100-A8;Protein S100-A8, N-terminally processed	45	1	Y	YRDDLKKLLETECPQYIRKKGADVWFKELDI	S100A8_Y45	Known	0	0	4400700	0	0	3645000	0	0	0	0	0	0	0
P05187;P10696	ALPP;ALPPL2	Alkaline phosphatase, placental type;Alkaline phosphatase, placental-like	410;407	0.816526	Y	SIFGLAPGKARDRKAYTVLLYGNGPGYVLKD	ALPP;ALPPL2_Y410	Known	0	0	0	25490000	0	0	0	0	0	0	0	0	0
P05783	KRT18	Keratin, type I cytoskeletal 18	256	1	Y	KSQDLAKIMADIRAQYDELARKNREELDKYW	KRT18_Y256	Known	0	0	0	0	0	0	0	3547300	0	0	0	0	0
P05783	KRT18	Keratin, type I cytoskeletal 18	129	0.999998	Y	EHLEKKGPQVRDWSHYFKIIEDLRAQIFANT	KRT18_Y129	Known	0	3301000	4865500	0	7214300	0	4511600	9924500	7144800	0	0	0	12868000
P05783	KRT18	Keratin, type I cytoskeletal 18	94	0.999873	Y	NEKETMQSLNDRLASYLDRVRSLETENRRLE	KRT18_Y94	Known	13618000	7409100	10049000	0	11205000	0	5838100	17683000	7109600	0	4423100	3920900	6512500
P05783	KRT18	Keratin, type I cytoskeletal 18	36	0.967522	Y	APSYGARPVSSAASVYAGAGGSGSRISVSRS	KRT18_Y36	Known	0	0	0	0	0	0	0	23056000	13510000	0	0	0	24725000
P05783	KRT18	Keratin, type I cytoskeletal 18	24	0.86628	Y	FSTNYRSLGSVQAPSYGARPVSSAASVYAGA	KRT18_Y24	Known	35910000	0	0	0	21029000	0	0	19897000	15586000	11043000	0	0	51019000
P05783	KRT18	Keratin, type I cytoskeletal 18	13	0.999998	Y	___MSFTTRSTFSTNYRSLGSVQAPSYGARP	KRT18_Y13	Known	23346000	14400000	20610000	0	20243000	0	23327000	42781000	34209000	0	10887000	0	64488000
P06239	LCK	Tyrosine-protein kinase Lck	505	1	Y	LRSVLEDFFTATEGQYQPQP___________	LCK_Y505	Known	680560000	36866000	0	0	0	0	12060000	18237000	81593000	0	0	3020400	45386000
P06493	CDK1	Cyclin-dependent kinase 1	15	1	Y	_MEDYTKIEKIGEGTYGVVYKGRHKTTGQVV	CDK1_Y15	Known	8475900000	4923000000	7305700000	3653000000	7000400000	6345000000	5445200000	6701200000	6499800000	6310200000	6097200000	8184700000	11769000000
P06493	CDK1	Cyclin-dependent kinase 1	19	1	Y	YTKIEKIGEGTYGVVYKGRHKTTGQVVAMKK	CDK1_Y19	Known	21401000	6755000	11240000	26511000	0	1733500	7609300	12970000	0	19749000	20547000	0	0
P06702	S100A9	Protein S100-A9	22	0.886198	Y	QLERNIETIINTFHQYSVKLGHPDTLNQGEF	S100A9_Y22	Novel	0	0	2319500	0	0	0	0	0	0	0	0	0	0
P06733	ENO1	Alpha-enolase	287	0.844283	Y	SPDQLADLYKSFIKDYPVVSIEDPFDQDDWG	ENO1_Y287	Known	0	0	0	0	0	0	0	0	0	0	0	0	1349400
P06733	ENO1	Alpha-enolase	270	0.999974	Y	GKYDLDFKSPDDPSRYISPDQLADLYKSFIK	ENO1_Y270	Known	0	0	2975600	0	0	434720	0	0	0	0	0	0	2630400
P06733	ENO1	Alpha-enolase	280	1	Y	DDPSRYISPDQLADLYKSFIKDYPVVSIEDP	ENO1_Y280	Known	0	0	1951400	0	0	0	0	0	0	0	0	0	0
P06737	PYGL	Glycogen phosphorylase, liver form	204	0.999998	Y	PWEKSRPEFMLPVHFYGKVEHTNTGTKWIDT	PYGL_Y204	Known	0	0	1114000	0	0	0	0	0	0	0	0	0	0
P06737	PYGL	Glycogen phosphorylase, liver form	186	1	Y	IRDGWQVEEADDWLRYGNPWEKSRPEFMLPV	PYGL_Y186	Known	4007200	3834000	5577300	15807000	9457800	0	42381000	65968000	4524300	30449000	10682000	6223700	9110200
P06744	GPI	Glucose-6-phosphate isomerase	17	1	Y	AALTRDPQFQKLQQWYREHRSELNLRRLFDA	GPI_Y17	Known	0	0	0	0	0	0	0	0	3187500	0	0	0	0
P06744	GPI	Glucose-6-phosphate isomerase	92	0.989441	Y	VEAARERMFNGEKINYTEGRAVLHVALRNRS	GPI_Y92	Known	0	0	15693000	0	5286100	7887400	0	0	0	0	0	4191400	0
P07108	DBI	Acyl-CoA-binding protein	29	0.9826	Y	RHLKTKPSDEEMLFIYGHYKQATVGDINTER	DBI_Y29	Known	3673700	0	0	2656000	0	6577900	1790100	0	3970200	0	1794100	0	5290300
P07195	LDHB	L-lactate dehydrogenase B chain	240	0.995299	Y	SENWKEVHKMVVESAYEVIKLKGYTNWAIGL	LDHB_Y240	Known	0	8958300	0	0	0	0	0	0	0	0	0	0	62851000
P07203	GPX1	Glutathione peroxidase 1	98	1	Y	HQENAKNEEILNSLKYVRPGGGFEPNFMLFE	GPX1_Y98	Known	0	0	0	0	0	0	0	793590	0	0	0	0	0
P07339	CTSD	Cathepsin D;Cathepsin D light chain;Cathepsin D heavy chain	394	0.80623	Y	SGPLWILGDVFIGRYYTVFDRDNNRVGFAEA	CTSD_Y394	Known	1321900	0	0	7474400	4508700	0	0	0	0	0	0	0	0
P07355;A6NMY6	ANXA2;ANXA2P2	Annexin A2;Putative annexin A2-like protein	30;30	1	Y	GDHSTPPSAYGSVKAYTNFDAERDALNIETA	ANXA2;ANXA2P2_Y30	Known	5475900	5758800	5378900	0	2884300	8492800	4078900	4677100	7657500	0	2428200	3013300	0
P07355;A6NMY6	ANXA2;ANXA2P2	Annexin A2;Putative annexin A2-like protein	24;24	1	Y	CKLSLEGDHSTPPSAYGSVKAYTNFDAERDA	ANXA2;ANXA2P2_Y24	Known	2314600000	3700500000	6267900	1084400000	8672700000	3136100000	1286100000	4950900000	7690400000	1307000000	913410000	4005700000	1459900000
P07355;A6NMY6	ANXA2;ANXA2P2	Annexin A2;Putative annexin A2-like protein	235;235	0.934674	Y	RSVPHLQKVFDRYKSYSPYDMLESIRKEVKG	ANXA2;ANXA2P2_Y235	Known	3383200	671790	0	0	0	0	0	0	1105800	0	346660	1245500	0
P07355;A6NMY6	ANXA2;ANXA2P2	Annexin A2;Putative annexin A2-like protein	238;238	0.999993	Y	PHLQKVFDRYKSYSPYDMLESIRKEVKGDLE	ANXA2;ANXA2P2_Y238	Known	144460000	54764000	51092000	37857000	92345000	21832000	23405000	46824000	52102000	28068000	15303000	127440000	17194000
P07384	CAPN1	Calpain-1 catalytic subunit	371	0.927963	Y	DALKSRTIRKWNTTLYEGTWRRGSTAGGCRN	CAPN1_Y371	Known	0	0	3469600	0	2477700	0	0	0	0	0	0	1018400	0
P07476	IVL	Involucrin	285	1	Y	EGQLEVPEEQMGQLKYLEQQEGQLKHLDQQE	IVL_Y285	Novel	0	0	0	0	0	8686000	0	0	0	0	0	0	0
P07737	PFN1	Profilin-1	60	1	Y	PAEVGVLVGKDRSSFYVNGLTLGGQKCSVIR	PFN1_Y60	Known	11040000	1219400	0	0	7064500	579620	0	2866600	1355700	0	2254000	1960600	1100700
P07814	EPRS	Bifunctional glutamate/proline--tRNA ligase;Glutamate--tRNA ligase;Proline--tRNA ligase	684	0.98831	Y	IIQLQRRGFFICDQPYEPVSPYSCKEAPCVL	EPRS_Y684	Known	409520	0	0	0	0	0	0	0	0	0	0	0	0
P07814	EPRS	Bifunctional glutamate/proline--tRNA ligase;Glutamate--tRNA ligase;Proline--tRNA ligase	1269	0.958524	Y	IVFEDPKIPGEKQFAYQNSWGLTTRTIGVMT	EPRS_Y1269	Novel	0	0	749710	0	0	0	0	0	0	0	0	0	0
P07814	EPRS	Bifunctional glutamate/proline--tRNA ligase;Glutamate--tRNA ligase;Proline--tRNA ligase	1504	0.845257	Y	LQPGAKCVCGKNPAKYYTLFGRSY_______	EPRS_Y1504	Novel	0	0	1044000	0	0	0	0	0	0	0	0	0	0
P07900;Q58FG0	HSP90AA1;HSP90AA5P	Heat shock protein HSP 90-alpha;Putative heat shock protein HSP 90-alpha A5	492;177	0.999099	Y	LKDYCTRMKENQKHIYYITGETKDQVANSAF	HSP90AA1;HSP90AA5P_Y492	Known	6846700	7120800	5195100	17263000	12206000	9665900	4839700	8669500	7977400	11799000	0	6053400	6672000
P07900;Q58FG0	HSP90AA1;HSP90AA5P	Heat shock protein HSP 90-alpha;Putative heat shock protein HSP 90-alpha A5	493;178	0.869823	Y	KDYCTRMKENQKHIYYITGETKDQVANSAFV	HSP90AA1;HSP90AA5P_Y493	Known	0	0	0	0	0	0	0	3969000	0	0	0	2746400	0
P07947	YES1	Tyrosine-protein kinase Yes	194	0.999984	Y	RGIFLVRESETTKGAYSLSIRDWDEIRGDNV	YES1_Y194	Known	68288000	0	43690000	34550000	49576000	103030000	13590000	40422000	30346000	46232000	0	55356000	19327000
P07947	YES1	Tyrosine-protein kinase Yes	16	0.994572	Y	MGCIKSKENKSPAIKYRPENTPEPVSTSVSH	YES1_Y16	Known	26129000	0	0	0	0	0	0	17317000	0	0	6823700	0	0
P07947	YES1	Tyrosine-protein kinase Yes	32	0.999085	Y	RPENTPEPVSTSVSHYGAEPTTVSPCPSSSA	YES1_Y32	Known	266920000	32366000	54195000	0	49190000	19503000	36197000	0	0	0	69695000	30125000	24760000
P07948	LYN	Tyrosine-protein kinase Lyn	316	0.999895	Y	KLVRLYAVVTREEPIYIITEYMAKGSLLDFL	LYN_Y316	Known	7716300	0	0	2515600	0	0	0	1190100	0	0	1656300	4147300	0
P07948	LYN	Tyrosine-protein kinase Lyn	321	0.975675	Y	YAVVTREEPIYIITEYMAKGSLLDFLKSDEG	LYN_Y321	Known	2175600	0	0	0	0	0	0	0	0	0	0	0	0
P07948	LYN	Tyrosine-protein kinase Lyn	265	0.976764	Y	VKRLGAGQFGEVWMGYYNNSTKVAVKTLKPG	LYN_Y265	Known	5196800	0	0	0	0	0	701420	1863500	0	0	0	1786200	0
P07948	LYN	Tyrosine-protein kinase Lyn	32	1	Y	VDLKTQPVRNTERTIYVRDPTSNKQQRPVPE	LYN_Y32	Known	110820000	49587000	18658000	90905000	3217200	3326300	30099000	33983000	46480000	52675000	20195000	5790200	11426000
P07948	LYN	Tyrosine-protein kinase Lyn	460	0.999925	Y	PGRTNADVMTALSQGYRMPRVENCPDELYDI	LYN_Y460	Known	10651000	1185900	0	6557400	0	0	2119400	2905900	2360900	3908600	1070000	422960	0
P07948	LYN	Tyrosine-protein kinase Lyn	473	1	Y	QGYRMPRVENCPDELYDIMKMCWKEKAEERP	LYN_Y473	Known	5376300	3830700	0	6027800	0	0	1116900	1186000	3138800	5304100	0	0	763120
P08670	VIM	Vimentin	53	0.950003	Y	YSLGSALRPSTSRSLYASSPGGVYATRSSAV	VIM_Y53	Known	0	0	0	0	3129000	0	0	0	0	0	0	0	0
P08758	ANXA5	Annexin A5	94	1	Y	KLIVALMKPSRLYDAYELKHALKGAGTNEKV	ANXA5_Y94	Known	11790000	20343000	10134000	20746000	11332000	15672000	45341000	11062000	38029000	17965000	13694000	8005900	30147000
P09211	GSTP1	Glutathione S-transferase P	199	0.884945	Y	LSARPKLKAFLASPEYVNLPINGNGKQ____	GSTP1_Y199	Known	0	0	772960	0	0	0	711730	0	0	0	0	0	0
P09211	GSTP1	Glutathione S-transferase P	50	1	Y	TVETWQEGSLKASCLYGQLPKFQDGDLTLYQ	GSTP1_Y50	Known	11879000	0	0	0	0	11901000	0	12380000	0	0	0	0	0
P09211	GSTP1	Glutathione S-transferase P	64	0.979182	Y	LYGQLPKFQDGDLTLYQSNTILRHLGRTLGL	GSTP1_Y64	Known	3994200	511170	517860	0	0	0	0	0	0	0	0	0	876130
P09211	GSTP1	Glutathione S-transferase P	8	1	Y	________MPPYTVVYFPVRGRCAALRMLLA	GSTP1_Y8	Known	11436000	767180	3328200	0	1663000	1724400	0	0	0	2518300	0	1997600	0
P09211	GSTP1	Glutathione S-transferase P	80	0.999	Y	QSNTILRHLGRTLGLYGKDQQEAALVDMVND	GSTP1_Y80	Known	5535500	0	0	0	0	0	0	0	0	0	0	0	0
P09211	GSTP1	Glutathione S-transferase P	109	0.998824	Y	NDGVEDLRCKYISLIYTNYEAGKDDYVKALP	GSTP1_Y109	Known	15142000	1652300	0	26348000	4145300	2363600	0	1324100	0	0	0	0	0
P09327	VIL1	Villin-1	207	0.886346	Y	TLAKEIRDQERGGRTYVGVVDGENELASPKL	VIL1_Y207	Known	1056100	0	0	0	0	0	0	0	1988500	0	0	0	0
P09455	RBP1	Retinol-binding protein 1	8	0.852926	Y	________MPVDFTGYWKMLVNENFEEYLRA	RBP1_Y8	Novel	0	0	0	0	0	340690	0	0	0	0	0	0	0
P09467	FBP1	Fructose-1,6-bisphosphatase 1	241	0.999838	Y	EYIQRKKFPPDNSAPYGARYVGSMVADVHRT	FBP1_Y241	Known	0	0	0	10021000	0	0	0	0	0	0	0	0	0
P09525	ANXA4	Annexin A4	43	0.999874	Y	KGLGTDEDAIISVLAYRNTAQRQEIRTAYKS	ANXA4_Y43	Novel	1501600	0	0	0	0	0	0	0	374930	0	0	0	444730
P09525	ANXA4	Annexin A4	128	0.991369	Y	LASRTPEEIRRISQTYQQQYGRSLEDDIRSD	ANXA4_Y128	Known	798620	0	0	0	0	0	0	0	0	0	0	0	0
P09525	ANXA4	Annexin A4	132	1	Y	TPEEIRRISQTYQQQYGRSLEDDIRSDTSFM	ANXA4_Y132	Known	6878400	0	0	0	0	0	0	1670200	8201600	0	0	0	5890100
P09525	ANXA4	Annexin A4	255	1	Y	VKCMRNKSAYFAEKLYKSMKGLGTDDNTLIR	ANXA4_Y255	Known	0	0	21784000	0	0	0	64523000	51005000	0	150830000	0	0	79179000
P09525	ANXA4	Annexin A4	179	1	Y	NYLDDALVRQDAQDLYEAGEKKWGTDEVKFL	ANXA4_Y179	Known	0	0	0	0	0	0	0	0	0	0	0	0	389130
P09543	CNP	2',3'-cyclic-nucleotide 3'-phosphodiesterase	110	1	Y	AFSEEYKRLDEDLAAYCRRRDIRILVLDDTN	CNP_Y110	Known	3622800	3733400	3470700	0	0	4338700	4579000	2334900	4916800	0	0	2727200	0
P09769	FGR	Tyrosine-protein kinase Fgr	208	0.8692	Y	DHVKHYKIRKLDMGGYYITTRVQFNSVQELV	FGR_Y208	Known	0	0	0	0	0	0	1149700	0	0	0	0	0	0
P09960	LTA4H	Leukotriene A-4 hydrolase	233	0.999753	Y	RTLVWSEKEQVEKSAYEFSETESMLKIAEDL	LTA4H_Y233	Novel	0	577520	0	0	821640	853780	0	755440	319300	0	636610	0	633300
P0DMM9;P0DMN0	SULT1A3;SULT1A4	Sulfotransferase 1A3;Sulfotransferase 1A4	76;76	1	Y	IYQGGDLEKCNRAPIYVRVPFLEVNDPGEPS	SULT1A3;SULT1A4_Y76	Known	1488300	0	0	0	0	0	0	2559200	0	0	0	0	1164100
P0DMV9;P0DMV8	HSPA1B;HSPA1A	Heat shock 70 kDa protein 1B;Heat shock 70 kDa protein 1A	115;115	0.999965	Y	KPKVQVSYKGETKAFYPEEISSMVLTKMKEI	HSPA1B;HSPA1A_Y115	Novel	1192800	0	731390	1150000	0	0	318940	0	0	0	0	0	0
P0DMV9;P0DMV8	HSPA1B;HSPA1A	Heat shock 70 kDa protein 1B;Heat shock 70 kDa protein 1A	611;611	0.80498	Y	RKELEQVCNPIISGLYQGAGGPGPGGFGAQG	HSPA1B;HSPA1A_Y611	Novel	4865100	0	0	0	0	0	0	0	0	0	0	0	0
P10768	ESD	S-formylglutathione hydrolase	202	0.999279	Y	AFSGYLGTDQSKWKAYDATHLVKSYPGSQLD	ESD_Y202	Known	0	0	4987500	0	0	0	0	0	0	0	0	0	0
P11021	HSPA5	78 kDa glucose-regulated protein	635	0.999076	Y	KKELEEIVQPIISKLYGSAGPPPTGEEDTAE	HSPA5_Y635	Known	0	0	3204600	0	0	0	0	0	0	0	0	0	0
P11172	UMPS	Uridine 5'-monophosphate synthase;Orotate phosphoribosyltransferase;Orotidine 5'-phosphate decarboxylase	37	0.999812	Y	KFGDFVLKSGLSSPIYIDLRGIVSRPRLLSQ	UMPS_Y37	Known	3363400	0	1251100	0	0	0	1109000	1298500	0	0	0	0	1414800
P11274	BCR	Breakpoint cluster region protein	177	1	Y	RKGHGQPGADAEKPFYVNVEFHHERGLVKVN	BCR_Y177	Known	0	0	0	63802000	147430000	50799000	0	22988000	58659000	30598000	0	107700000	11628000
P12429	ANXA3	Annexin A3	133	0.779044	Y	TTRTSRQMKDISQAYYTVYKKSLGDDISSET	ANXA3_Y133	Novel	0	0	0	0	0	0	0	0	0	0	0	0	4862900
P12429	ANXA3	Annexin A3	15	0.83233	Y	_MASIWVGHRGTVRDYPDFSPSVDAEAIQKA	ANXA3_Y15	Known	3363300	1088000	0	0	0	0	0	0	0	0	0	0	0
P12429	ANXA3	Annexin A3	297	0.877814	Y	IDLLDIRTEFKKHYGYSLYSAIKSDTSGDYE	ANXA3_Y297	Known	2202700	0	0	0	0	0	0	0	2538200	0	0	0	0
P12429	ANXA3	Annexin A3	300	0.999238	Y	LDIRTEFKKHYGYSLYSAIKSDTSGDYEITL	ANXA3_Y300	Known	11307000	7950800	0	0	0	0	14654000	0	32412000	0	0	7304600	9133900
P12429	ANXA3	Annexin A3	183	1	Y	LKVDEHLAKQDAQILYKAGENRWGTDEDKFT	ANXA3_Y183	Novel	0	0	0	0	2072700	0	0	0	0	0	0	0	0
P12830	CDH1	Cadherin-1;E-Cad/CTF1;E-Cad/CTF2;E-Cad/CTF3	797	1	Y	VTRNDVAPTLMSVPRYLPRPANPDEIGNFID	CDH1_Y797	Known	6402700	0	0	2178800	0	0	0	1046000	0	3108700	6351100	0	4659900
P12882;Q9UKX2	MYH1;MYH2	Myosin-1;Myosin-2	1492;1494	1	Y	EARSLGTELFKIKNAYEESLDQLETLKRENK;ESRSLSTELFKIKNAYEESLDQLETLKRENK	MYH1;MYH2_YNA	Novel	0	2833500	0	7215200	0	0	40915000	37214000	0	29404000	7567200	0	1142300
P12956	XRCC6	X-ray repair cross-complementing protein 6	103	1	Y	YGTEKDKNSVNFKNIYVLQELDNPGAKRILE	XRCC6_Y103	Known	0	298070	0	0	0	0	0	0	0	0	0	0	0
P13521	SCG2	Secretogranin-2;Secretoneurin;Manserin	468	1	Y	FPNPYNQEKVLPRLPYGAGRSRSNQLPKAAW	SCG2_Y468	Known	0	0	0	0	0	0	0	0	0	0	1305000	0	0
P13667	PDIA4	Protein disulfide-isomerase A4	392	1	Y	QGSTQDSAIKDFVLKYALPLVGHRKVSNDAK	PDIA4_Y392	Known	6168900	5777100	9611900	0	0	0	0	4484600	7236200	0	0	0	4184500
P13796	LCP1	Plastin-2	28	0.979782	Y	ELREAFAKVDTDGNGYISFNELNDLFKAACL	LCP1_Y28	Known	0	0	0	0	0	0	0	0	0	0	0	0	852680
P13796	LCP1	Plastin-2	276	1	Y	LMKLSPEELLLRWANYHLENAGCNKIGNFST	LCP1_Y276	Known	0	0	0	0	0	0	0	0	22685000	0	0	0	0
P13928;Q5VT79	ANXA8;ANXA8L2	Annexin A8;Annexin A8-like protein 2	31;31	0.999996	Y	KSSSHFNPDPDAETLYKAMKGIGTNEQAIID	ANXA8;ANXA8L2_Y31	Known	19167000	5628600	10239000	0	0	15878000	0	0	0	0	0	8159400	0
P13987	CD59	CD59 glycoprotein	86	0.992069	Y	NFNDVTTRLRENELTYYCCKKDLCNFNEQLE	CD59_Y86	Known	0	0	46312000	0	0	0	0	0	14326000	0	0	0	2177400
P13987	CD59	CD59 glycoprotein	87	0.990705	Y	FNDVTTRLRENELTYYCCKKDLCNFNEQLEN	CD59_Y87	Known	0	0	33796000	0	0	3169800	0	0	5761200	0	0	0	2329800
P14618	PKM	Pyruvate kinase PKM	105	0.990026	Y	NVRTATESFASDPILYRPVAVALDTKGPEIR	PKM_Y105	Known	2653200	0	0	0	0	0	0	0	0	0	0	0	0
P14866	HNRNPL	Heterogeneous nuclear ribonucleoprotein L	47	0.869202	Y	MVKMAAAGGGGGGGRYYGGGSEGGRAPKRLK	HNRNPL_Y47	Known	695000	0	0	0	0	0	0	0	0	0	0	0	0
P14923	JUP	Junction plakoglobin	53	1	Y	SSKGIMEEDEACGRQYTLKKTTTYTQGVPPS	JUP_Y53	Known	5879800	0	0	0	0	0	0	0	0	0	0	0	0
P14923	JUP	Junction plakoglobin	74	0.979919	Y	TTYTQGVPPSQGDLEYQMSTTARAKRVREAM	JUP_Y74	Known	0	0	3159400	0	0	0	0	0	0	0	0	0	0
P14923	JUP	Junction plakoglobin	20	0.774979	Y	NLMEQPIKVTEWQQTYTYDSGIHSGANTCVP	JUP_Y20	Known	6514900	0	0	0	0	13602000	0	0	3985700	0	0	0	7344100
P14923	JUP	Junction plakoglobin	22	0.898605	Y	MEQPIKVTEWQQTYTYDSGIHSGANTCVPSV	JUP_Y22	Known	0	0	4392200	0	0	0	0	0	0	0	0	0	0
P15260	IFNGR1	Interferon gamma receptor 1	304	0.999968	Y	SVVRSATLETKPESKYVSLITSYQPFSLEKE	IFNGR1_Y304	Known	3974400	367440	0	4061300	1152300	0	0	1820900	0	4533100	1037800	0	2393800
P15260	IFNGR1	Interferon gamma receptor 1	311	0.853669	Y	LETKPESKYVSLITSYQPFSLEKEVVCEEPL	IFNGR1_Y311	Known	2079800	0	0	0	0	0	0	527850	0	0	0	0	0
P15311	EZR	Ezrin	137	1	Y	AVLLGSYAVQAKFGDYNKEVHKSGYLSSERL	EZR_Y137	Known	2113600	0	2475800	0	0	0	1204300	1148800	1636300	0	0	0	924150
P15498	VAV1	Proto-oncogene vav	844	0.999968	Y	VGWFPANYVEEDYSEYC______________	VAV1_Y844	Known	6087300	8860900	21242000	0	4148700	0	0	0	0	0	0	0	0
P15529	CD46	Membrane cofactor protein	378	0.999573	Y	VVPYRYLQRRKKKGTYLTDETHREVKFTSL_	CD46_Y378	Known	1628200	0	9904500	10017000	0	0	0	4053300	0	3701300	819830	0	3695100
P15924	DSP	Desmoplakin	95	1	Y	DCLMRAELIVQPELKYGDGIQLTRSRELDEC	DSP_Y95	Known	67889000	0	60646000	0	0	104290000	0	25668000	104570000	0	13438000	0	45784000
P15924	DSP	Desmoplakin	28	0.999992	Y	TLGRMIRAESGPDLRYEVTSGGGGTSRMYYS	DSP_Y28	Known	0	0	45453000	0	0	0	5727000	19846000	94668000	0	7768100	0	33046000
P15924	DSP	Desmoplakin	172	0.999998	Y	SVPRVRRASSKGGGGYTCQSGSGWDEFTKHV	DSP_Y172	Known	37385000	3944700	44693000	0	9326100	43519000	10719000	15978000	16367000	0	14404000	21377000	19255000
P15924	DSP	Desmoplakin	1139	1	Y	RRKSVEDRFDQQKNDYDQLQKARQCEKENLG	DSP_Y1139	Known	0	0	19176000	0	0	35583000	3284500	0	9735800	0	0	7742200	0
P15924	DSP	Desmoplakin	56	1	Y	YYSRRGVITDQNSDGYCQTGTMSRHQNQNTI	DSP_Y56	Known	245170000	11137000	205620000	44176000	52515000	528040000	23039000	253330000	257770000	33059000	0	167710000	159680000
P15941	MUC1	Mucin-1;Mucin-1 subunit alpha;Mucin-1 subunit beta	1203	0.999997	Y	RKNYGQLDIFPARDTYHPMSEYPTYHTHGRY	MUC1_Y1203	Known	147250000	120380000	345920000	0	12434000	0	441270000	60532000	861720000	0	56992000	16015000	25056000
P15941	MUC1	Mucin-1;Mucin-1 subunit alpha;Mucin-1 subunit beta	1209	0.999999	Y	LDIFPARDTYHPMSEYPTYHTHGRYVPPSST	MUC1_Y1209	Known	254030000	165040000	8374000	363400000	20958000	0	0	0	0	77019000	0	15057000	16161000
P15941	MUC1	Mucin-1;Mucin-1 subunit alpha;Mucin-1 subunit beta	1212	0.999646	Y	FPARDTYHPMSEYPTYHTHGRYVPPSSTDRS	MUC1_Y1212	Known	7972000	471930000	937290000	0	55493000	2163900	1073800000	300080000	2050400000	0	196050000	56920000	63730000
P15941	MUC1	Mucin-1;Mucin-1 subunit alpha;Mucin-1 subunit beta	1191	1	Y	VYLIALAVCQCRRKNYGQLDIFPARDTYHPM	MUC1_Y1191	Known	12149000	7880700	12172000	21361000	0	0	19182000	5574500	15263000	0	1497100	1063700	0
P15941	MUC1	Mucin-1;Mucin-1 subunit alpha;Mucin-1 subunit beta	1243	0.992333	Y	PYEKVSAGNGGSSLSYTNPAVAATSANL___	MUC1_Y1243	Known	116080000	37975000	78039000	47976000	0	0	64157000	17144000	98635000	14377000	0	0	6416800
P15941	MUC1	Mucin-1;Mucin-1 subunit alpha;Mucin-1 subunit beta	1218	1	Y	YHPMSEYPTYHTHGRYVPPSSTDRSPYEKVS	MUC1_Y1218	Known	1098200000	2139400	4667800	12216000	0	0	1573400000	4785700	1904100000	12764000	223200000	0	0
P15941	MUC1	Mucin-1;Mucin-1 subunit alpha;Mucin-1 subunit beta	1229	0.999632	Y	THGRYVPPSSTDRSPYEKVSAGNGGSSLSYT	MUC1_Y1229	Known	0	0	2122700000	790190000	0	0	2521700000	451190000	2684600000	164630000	308770000	55193000	121850000
P16144	ITGB4	Integrin beta-4	1510	0.999998	Y	LTRSEHSHSTTLPRDYSTLTSVSSHDSRLTA	ITGB4_Y1510	Known	4695200	8020800	18750000	0	8272700	5111000	0	11117000	4409000	0	15106000	12277000	11644000
P16144	ITGB4	Integrin beta-4	1469	0.977076	Y	STNSLHRMTTTSAAAYGTHLSPHVPHRVLST	ITGB4_Y1469	Known	5536200	2115000	0	0	3964400	0	0	6980600	3829300	0	7505500	0	0
P16333	NCK1	Cytoplasmic protein NCK1	105	1	Y	ASPADDSFVDPGERLYDLNMPAYVKFNYMAE	NCK1_Y105	Known	0	0	841820	0	0	2880300	0	0	0	0	0	0	3872100
P16333	NCK1	Cytoplasmic protein NCK1	112	1	Y	FVDPGERLYDLNMPAYVKFNYMAEREDELSL	NCK1_Y112	Known	1395200	685140	2569500	0	0	2261700	1656700	1648800	2672600	0	0	0	1120200
P16885	PLCG2	1-phosphatidylinositol 4,5-bisphosphate phosphodiesterase gamma-2	680	0.999178	Y	RDGAFLIRKREGSDSYAITFRARGKVKHCRI	PLCG2_Y680	Known	11994000	0	0	0	0	0	0	8111700	4566000	0	0	0	0
P17302	GJA1	Gap junction alpha-1 protein	265	0.960884	Y	TSGALSPAKDCGSQKYAYFNGCSSPTAPLSP	GJA1_Y265	Known	0	0	17773000	0	0	3299000	0	2011500	0	0	0	19955000	3592400
P17302	GJA1	Gap junction alpha-1 protein	247	0.998253	Y	FFKGVKDRVKGKSDPYHATSGALSPAKDCGS	GJA1_Y247	Known	0	0	5596700	0	0	6010900	0	0	0	0	0	4499700	0
P17676	CEBPB	CCAAT/enhancer-binding protein beta	139	0.90028	Y	DDYGGKNCKKPAEYGYVSLGRLGAAKGALHP	CEBPB_Y139	Known	0	0	1237600	0	0	0	0	0	0	0	0	0	0
P17812	CTPS1	CTP synthase 1	473	0.999977	Y	QTKNSVMRKLYGDADYLEERHRHRFEVNPVW	CTPS1_Y473	Known	0	0	0	0	0	0	0	0	0	0	0	857380	0
P17987	TCP1	T-complex protein 1 subunit alpha	545	0.802079	Y	LIKLHPESKDDKHGSYEDAVHSGALND____	TCP1_Y545	Known	0	0	3345800	0	0	0	0	0	0	0	0	0	0
P18283	GPX2	Glutathione peroxidase 2	88	0.880644	Y	HQENCQNEEILNSLKYVRPGGGYQPTFTLVQ	GPX2_Y88	Novel	0	0	0	0	0	0	0	0	6862200	0	0	0	0
P18433	PTPRA	Receptor-type tyrosine-protein phosphatase alpha	271	1	Y	TCEAASKEENKEKNRYVNILPYDHSRVHLTP	PTPRA_Y271	Known	11724000	6932300	9003600	0	7128500	0	2348700	0	0	0	4627100	8502700	0
P18463;P30491;P30685;P18464;P30498;P30490;P10319;P30495;Q29940;P30493;P30492;Q95365;Q29836;P30475	HLA-B	HLA class I histocompatibility antigen, B-37 alpha chain;HLA class I histocompatibility antigen, B-53 alpha chain;HLA class I histocompatibility antigen, B-35 alpha chain;HLA class I histocompatibility antigen, B-51 alpha chain;HLA class I histocompatibility antigen, B-78 alpha chain;HLA class I histocompatibility antigen, B-52 alpha chain;HLA class I histocompatibility antigen, B-58 alpha chain;…	344;344;344;344;344;344;344;344;344;344;344;344;344;344	0.848649	Y	AVMCRRKSSGGKGGSYSQAASSDSAQGSDVS;TVMCRRKSSGGKGGSYSQAASSDSAQGSDVS	HLA-B_Y344	Novel	0	0	2904700	0	0	0	0	0	0	0	0	0	0
P18621	RPL17	60S ribosomal protein L17	47	1	Y	TAQAIKGMHIRKATKYLKDVTLQKQCVPFRR	RPL17_Y47	Novel	0	0	4379600	0	0	3577400	0	0	0	0	0	0	0
P19338	NCL	Nucleolin	462	0.985174	Y	EEKQGTEIDGRSISLYYTGEKGQNQDYRGGK	NCL_Y462	Known	2477100	2239800	8505400	0	0	2584600	3639800	5374300	0	0	0	6263900	0
P19367	HK1	Hexokinase-1	732	0.956412	Y	CLDDIRTHYDRLVDEYSLNAGKQRYEKMISG	HK1_Y732	Known	0	0	9920600	0	0	4201300	1745600	0	0	0	0	0	0
P19634	SLC9A1	Sodium/hydrogen exchanger 1	683	0.99998	Y	LRRQKARQLEQKINNYLTVPAHKLDSPTMSR	SLC9A1_Y683	Known	0	0	0	0	0	0	0	0	0	0	0	0	0
P19784	CSNK2A2	Casein kinase II subunit alpha'	240	1	Y	SMIFRREPFFHGQDNYDQLVRIAKVLGTEEL	CSNK2A2_Y240	Known	0	0	0	0	0	0	0	0	0	0	0	0	5231300
P20073	ANXA7	Annexin A7	427	0.999893	Y	QCALNRPAFFAERLYYAMKGAGTDDSTLVRI	ANXA7_Y427	Known	0	0	11710000	0	0	0	0	0	0	0	0	0	0
P20591	MX1	Interferon-induced GTP-binding protein Mx1;Interferon-induced GTP-binding protein Mx1, N-terminally processed	308	1	Y	SEALQREKIFFENHPYFRDLLEEGKATVPCL	MX1_Y308	Known	0	0	0	0	0	0	0	0	0	0	0	1799800	0
P20591	MX1	Interferon-induced GTP-binding protein Mx1;Interferon-induced GTP-binding protein Mx1, N-terminally processed	129	0.999888	Y	LVNEDKWRGKVSYQDYEIEISDASEVEKEIN	MX1_Y129	Known	0	0	0	0	0	0	0	0	0	30248000	0	0	8190700
P20591	MX1	Interferon-induced GTP-binding protein Mx1;Interferon-induced GTP-binding protein Mx1, N-terminally processed	196	1	Y	GITRVAVGNQPADIGYKIKTLIKKYIQRQET	MX1_Y196	Known	6343000	0	0	0	0	0	0	0	0	28019000	0	0	0
P20592	MX2	Interferon-induced GTP-binding protein Mx2	90	0.991753	Y	GNRSQPRAMGPENNLYSQYEQKVRPCIDLID	MX2_Y90	Novel	0	0	0	0	0	0	0	0	0	12268000	0	0	0
P20674	COX5A	Cytochrome c oxidase subunit 5A, mitochondrial	80	0.871434	Y	IDAWELRKGINTLVTYDMVPEPKIIDAALRA	COX5A_Y80	Known	0	0	498080	0	0	0	0	0	0	0	0	0	0
P20700	LMNB1	Lamin-B1	121	1	Y	ELGKCKAEHDQLLLNYAKKESDLNGAQIKLR	LMNB1_Y121	Novel	0	0	0	0	0	2241100	0	0	0	0	0	0	0
P20929	NEB	Nebulin	1289	1	Y	MSPDLPQFLQAKCNAYNISDVCYKRDWYDLI	NEB_Y1289	Known	0	0	0	0	0	0	2565000	2487500	0	0	0	0	0
P20929	NEB	Nebulin	4561	1	Y	IPNDMMNHVLAKRCQYILSDLEYRHYFHQWT	NEB_Y4561	Known	0	0	0	0	705060	0	5370800	5335100	0	0	1566900	0	0
P20929	NEB	Nebulin	1818	0.98523	Y	IAIKAARASRDIASDYKYKKAYEQAKGKHIG	NEB_Y1818	Known	0	0	0	0	10317000	0	66694000	74637000	0	74809000	4737200	0	0
P20929	NEB	Nebulin	3278	0.976309	Y	IPIVAAKASRDIASDYKYKEAYRKQLGHHIG	NEB_Y3278	Known	0	0	0	0	0	0	12760000	10831000	0	9959900	0	0	0
P20929	NEB	Nebulin	4006	0.969717	Y	IPIQAAKASREIASDYKYKLDHEKQKGHYVG	NEB_Y4006	Novel	0	0	0	0	0	0	17012000	5146800	0	0	0	0	0
P20929	NEB	Nebulin	2549	0.987858	Y	IPIKAAKASREIASEYKYKEGFRKQLGHHIG	NEB_Y2549	Known	0	0	0	0	0	0	15968000	31508000	0	26132000	4499400	0	0
P20929	NEB	Nebulin	5072	0.983503	Y	KSDFFKMQGHMISLPYTPQVIHCRYVGDITS	NEB_Y5072	Novel	0	0	0	0	0	0	1433900	2935200	0	4194900	0	0	0
P20929	NEB	Nebulin	4916	0.991653	Y	QAVKSGKQLSDAVYHYDYVHSVRGKVAPTTK	NEB_Y4916	Known	0	0	0	0	0	0	11388000	0	0	0	0	0	0
P20929	NEB	Nebulin	1045	1	Y	LPPDLPQFIQAKVNAYNISENMYKADLKDLS	NEB_Y1045	Novel	0	0	0	0	0	0	8483900	8298400	0	0	0	0	0
P20929	NEB	Nebulin	801	1	Y	IPADAPQFIQHRVNAYNLSDNVYKQDWEKSK	NEB_Y801	Known	0	0	0	0	0	0	15499000	17641000	0	0	2938200	0	0
P20929	NEB	Nebulin	5396	1	Y	DFKYVADSPINRHFKYATQLMNEKKYRADYE	NEB_Y5396	Known	0	0	0	0	0	0	1336900	1942400	0	23536000	0	0	0
P20929	NEB	Nebulin	4978	0.999994	Y	LPGDTPHFKHIKDTRYMSSYFKYKEAYEHTK	NEB_Y4978	Novel	0	0	0	0	0	0	11068000	0	0	0	0	0	0
P20936	RASA1	Ras GTPase-activating protein 1	460	0.999996	Y	DQEQVLNDTVDGKEIYNTIRRKTKDAFYKNI	RASA1_Y460	Known	0	0	6909700	0	0	0	0	0	0	0	0	0	6272400
P20936	RASA1	Ras GTPase-activating protein 1	615	0.997836	Y	IEEAHKLPVKHFTNPYCNIYLNSVQVAKTHA	RASA1_Y615	Known	0	8054700	17195000	39698000	52645000	13973000	0	8161400	0	21321000	8896800	34167000	0
P20936	RASA1	Ras GTPase-activating protein 1	239	0.999724	Y	MNVVNHFRIIAMCGDYYIGGRRFSSLSDLIG	RASA1_Y239	Known	0	421740	0	0	5735500	711830	0	0	0	0	863560	0	706790
P20936	RASA1	Ras GTPase-activating protein 1	952	1	Y	VQNLANLVEFGAKEPYMEGVNPFIKSNKHRM	RASA1_Y952	Known	0	0	0	0	5194500	0	0	0	0	0	0	2112800	0
P21217;P51993;Q11128	FUT3;FUT6;FUT5	Galactoside 3(4)-L-fucosyltransferase;Alpha-(1,3)-fucosyltransferase 6;Alpha-(1,3)-fucosyltransferase 5	305;304;318	1	Y	FIHVDDFQSPKDLARYLQELDKDHARYLSYF	FUT3;FUT6;FUT5_Y305	Novel	0	0	0	7195100	0	0	0	0	0	0	0	0	0
P21333	FLNA	Filamin-A	731	0.751962	Y	GCPVEALVKDNGNGTYSCSYVPRKPVKHTAM	FLNA_Y731	Known	6005500	9041100	4854500	0	0	2266100	0	2747600	0	0	0	0	7759800
P21796	VDAC1	Voltage-dependent anion-selective channel protein 1	225	1	Y	WTAGNSNTRFGIAAKYQIDPDACFSAKVNNS	VDAC1_Y225	Known	0	0	2354400	0	0	1659000	0	0	3695500	0	0	0	2934700
P21860	ERBB3	Receptor tyrosine-protein kinase erbB-3	1307	1	Y	MRAFQGPGHQAPHVHYARLKTLRSLEATDSA	ERBB3_Y1307	Known	0	0	0	0	0	3674400	0	3072300	4054500	0	2029200	0	0
P21860	ERBB3	Receptor tyrosine-protein kinase erbB-3	1276	0.999465	Y	EYMNRQRDGGGPGGDYAAMGACPASEQGYEE	ERBB3_Y1276	Known	0	0	0	0	0	0	0	0	0	7608100	0	0	0
P21860	ERBB3	Receptor tyrosine-protein kinase erbB-3	1289	0.999946	Y	GDYAAMGACPASEQGYEEMRAFQGPGHQAPH	ERBB3_Y1289	Known	17504000	6230900	6029800	0	0	0	0	0	0	0	1650600	2894300	9501800
P21860	ERBB3	Receptor tyrosine-protein kinase erbB-3	1159	0.979509	Y	TPLSPPGLEEEDVNGYVMPDTHLKGTPSSRE	ERBB3_Y1159	Known	0	0	0	0	0	0	0	0	0	0	0	0	1046400
P21964	COMT	Catechol O-methyltransferase	244	0.957193	Y	FLAHVRGSSCFECTHYQSFLEYREVVDGLEK	COMT_Y244	Known	0	0	1211300	0	0	0	1112800	0	4745300	0	0	0	0
P21980	TGM2	Protein-glutamine gamma-glutamyltransferase 2	369	0.999832	Y	WQALDPTPQEKSEGTYCCGPVPVRAIKEGDL	TGM2_Y369	Known	15883000	29400000	48491000	135030000	189900000	0	0	7970100	11834000	12702000	0	70090000	7562800
P22059	OSBP	Oxysterol-binding protein 1	767	0.994249	Y	AEAMKATEDGTPYDPYKALWFERKKDPVTKE	OSBP_Y767	Known	0	0	851770	0	0	0	0	0	0	0	0	0	0
P22307	SCP2	Non-specific lipid-transfer protein	197	0.988316	Y	AKIGWKNHKHSVNNPYSQFQDEYSLDEVMAS	SCP2_Y197	Known	5695800	0	14722000	0	0	0	1370900	0	0	0	0	0	1310000
P22307	SCP2	Non-specific lipid-transfer protein	204	0.839126	Y	HKHSVNNPYSQFQDEYSLDEVMASKEVFDFL	SCP2_Y204	Known	0	0	11628000	0	0	0	0	0	0	0	0	0	0
P22314	UBA1	Ubiquitin-like modifier-activating enzyme 1	55	0.835799	Y	GMAKNGSEADIDEGLYSRQLYVLGHEAMKRL	UBA1_Y55	Known	0	0	2429100	0	0	0	0	0	0	0	0	0	0
P22314	UBA1	Ubiquitin-like modifier-activating enzyme 1	60	1	Y	GSEADIDEGLYSRQLYVLGHEAMKRLQTSSV	UBA1_Y60	Known	0	0	3666500	0	0	0	0	0	0	0	0	0	0
P22531;P35326;Q9BYE4;P22532	SPRR2E;SPRR2A;SPRR2G;SPRR2D	Small proline-rich protein 2E;Small proline-rich protein 2A;Small proline-rich protein 2G;Small proline-rich protein 2D	3;3;3;3	0.851433	Y	_____________MSYQQQQCKQPCQPPPVC	SPRR2E;SPRR2A;SPRR2G;SPRR2D_Y3	Novel	0	0	2820200	0	0	0	0	0	0	0	0	0	0
P22681	CBL	E3 ubiquitin-protein ligase CBL	674	0.922285	Y	CDHPKIKPSSSANAIYSLAARPLPVPKLPPG	CBL_Y674	Known	0	0	14124000	0	0	0	0	0	0	0	0	0	1941200
P22681	CBL	E3 ubiquitin-protein ligase CBL	700	0.953603	Y	KLPPGEQCEGEEDTEYMTPSSRPLRPLDTSQ	CBL_Y700	Known	0	0	44290000	0	0	0	0	12667000	0	0	0	0	0
P22735	TGM1	Protein-glutamine gamma-glutamyltransferase K	570	0.854128	Y	KAVETAAAHGSKPNVYANRGSAEDVAMQVEA	TGM1_Y570	Known	0	0	1191300	0	0	2111000	0	0	0	0	0	0	0
P23458	JAK1	Tyrosine-protein kinase JAK1	598	0.95357	Y	LVQGEHLGRGTRTHIYSGTLMDYKDDEGTSE	JAK1_Y598	Novel	1548400	0	0	0	0	0	0	0	0	0	1484300	0	1794100
P23467	PTPRB	Receptor-type tyrosine-protein phosphatase beta	1981	0.999984	Y	ARKLRSEQENPLFPIYENVNPEYHRDPVYSR	PTPRB_Y1981	Known	10160000	0	0	6513200	0	0	2805200	578650	4600100	0	6279900	0	0
P24394	IL4R	Interleukin-4 receptor subunit alpha;Soluble interleukin-4 receptor subunit alpha	821	0.796825	Y	SQTPKIVNFVSVGPTYMRVS___________	IL4R_Y821	Known	0	0	0	0	0	0	0	0	0	0	5281200	0	0
P24666	ACP1	Low molecular weight phosphotyrosine protein phosphatase	132	0.906373	Y	LGSYDPQKQLIIEDPYYGNDSDFETVYQQCV	ACP1_Y132	Known	4630400	0	0	0	0	0	0	0	0	0	0	0	0
P25116	F2R	Proteinase-activated receptor 1	397	0.836984	Y	VYSILCCKESSDPSSYNSSGQLMASKMDTCS	F2R_Y397	Known	0	0	907780	0	0	0	0	0	0	0	0	0	0
P25116	F2R	Proteinase-activated receptor 1	420	0.913247	Y	ASKMDTCSSNLNNSIYKKLLT__________	F2R_Y420	Known	0	0	16524000	0	0	0	0	0	0	0	0	0	0
P25815	S100P	Protein S100-P	18	0.99949	Y	ELETAMGMIIDVFSRYSGSEGSTQTLTKGEL	S100P_Y18	Novel	2465400	0	0	5485200	0	0	1971100	0	0	0	0	0	0
P26599	PTBP1	Polypyrimidine tract-binding protein 1	430	0.987394	Y	QLPREGQEDQGLTKDYGNSPLHRFKKPGSKN	PTBP1_Y430	Known	4530100	0	3291400	0	0	3097300	0	0	0	0	0	0	0
P26639	TARS	Threonine--tRNA ligase, cytoplasmic	103	0.780214	Y	PDGKQVDAESWKTTPYQIACGISQGLADNTV	TARS_Y103	Known	465770	0	0	0	0	0	0	0	0	0	0	0	0
P27216	ANXA13	Annexin A13	255	0.999999	Y	VRCAQDCEDYFAERLYKSMKGAGTDEETLIR	ANXA13_Y255	Known	2780200	0	0	0	0	0	0	0	1448500	0	0	0	1161000
P27216	ANXA13	Annexin A13	90	0.97113	Y	NFEKTALALLDRPSEYAARQLQKAMKGLGTD	ANXA13_Y90	Known	852810	0	0	0	0	0	0	1587400	0	0	0	0	0
P27348	YWHAQ	14-3-3 protein theta	149	0.999959	Y	CGDDRKQTIDNSQGAYQEAFDISKKEMQPTH	YWHAQ_Y149	Known	0	0	0	0	0	4437400	2965000	0	0	0	0	0	0
P27482	CALML3	Calmodulin-like protein 3	139	1	Y	EMIRAADTDGDGQVNYEEFVRVLVSK_____	CALML3_Y139	Known	0	0	0	0	0	11597000	0	0	0	0	0	0	0
P27701	CD82	CD82 antigen	261	0.999388	Y	MVLSICLCRHVHSEDYSKVPKY_________	CD82_Y261	Known	7660200	0	5911500	42522000	0	0	0	2630400	3421900	24959000	0	0	0
P27701	CD82	CD82 antigen	267	0.999993	Y	LCRHVHSEDYSKVPKY_______________	CD82_Y267	Known	0	0	0	0	0	0	0	0	0	0	0	0	0
P27797	CALR	Calreticulin	57	1	Y	HKSDFGKFVLSSGKFYGDEEKDKGLQTSQDA	CALR_Y57	Known	6195000	4011200	0	0	0	5158500	0	0	0	0	0	0	4697300
P27824	CANX	Calnexin	379	1	Y	PGCGVWQRPVIDNPNYKGKWKPPMIDNPSYQ	CANX_Y379	Known	3087000	3191400	20734000	11216000	0	0	0	0	7102600	0	2871400	3891500	6103800
P27986	PIK3R1	Phosphatidylinositol 3-kinase regulatory subunit alpha	528	1	Y	KREGNEKEIQRIMHNYDKLKSRISEIIDSRR	PIK3R1_Y528	Known	0	0	0	0	0	515650	0	0	0	0	0	0	0
P28062	PSMB8	Proteasome subunit beta type-8	97	0.938347	Y	HGVIAAVDSRASAGSYISALRVNKVIEINPY	PSMB8_Y97	Novel	0	0	0	0	0	0	0	0	0	0	0	0	622740
P28062	PSMB8	Proteasome subunit beta type-8	184	0.980148	Y	MGSMICGWDKKGPGLYYVDEHGTRLSGNMFS	PSMB8_Y184	Known	6013500	0	12765000	0	0	8097900	0	0	0	0	0	0	7373900
P28062	PSMB8	Proteasome subunit beta type-8	162	1	Y	SVSAASKLLSNMMCQYRGMGLSMGSMICGWD	PSMB8_Y162	Known	0	0	1720800	0	0	913190	0	0	0	0	0	0	0
P28070	PSMB4	Proteasome subunit beta type-4	102	0.997541	Y	IMRVNNSTMLGASGDYADFQYLKQVLGQMVI	PSMB4_Y102	Known	0	0	0	14814000	5463100	0	1974500	2169700	0	24672000	2150200	3604800	0
P29034	S100A2	Protein S100-A2	20	0.982636	Y	SLEQALAVLVTTFHKYSCQEGDKFKLSKGEM	S100A2_Y20	Novel	0	0	3850800	0	0	2924200	0	0	0	0	0	0	0
P29317	EPHA2	Ephrin type-A receptor 2	575	1	Y	RRRKNQRARQSPEDVYFSKSEQLKPLKTYVD	EPHA2_Y575	Known	99331000	112390000	571780000	291070000	570030000	268950000	198750000	521730000	178180000	541650000	204890000	565770000	211430000
P29317	EPHA2	Ephrin type-A receptor 2	921	0.984477	Y	FRTVSEWLESIKMQQYTEHFMAAGYTAIEKV	EPHA2_Y921	Known	0	0	8385100	0	0	0	0	10516000	0	12510000	0	0	9895100
P29317	EPHA2	Ephrin type-A receptor 2	930	0.790937	Y	SIKMQQYTEHFMAAGYTAIEKVVQMTNDDIK	EPHA2_Y930	Known	0	0	2501000	0	0	0	0	0	0	9162500	0	0	0
P29317	EPHA2	Ephrin type-A receptor 2	628	1	Y	VTRQKVIGAGEFGEVYKGMLKTSSGKKEVPV	EPHA2_Y628	Known	16608000	0	30716000	0	55465000	20154000	6655500	35540000	19718000	31501000	14986000	31674000	8249200
P29350	PTPN6	Tyrosine-protein phosphatase non-receptor type 6	536	0.981646	Y	KKLEVLQSQKGQESEYGNITYPPAMKNAHAK	PTPN6_Y536	Known	1869000	1300500	0	0	6660900	1677600	1019900	0	0	0	0	0	2921300
P29350	PTPN6	Tyrosine-protein phosphatase non-receptor type 6	564	1	Y	HAKASRTSSKHKEDVYENLHTKNKREEKVKK	PTPN6_Y564	Known	0	0	0	0	1516500	0	1103800	2118600	0	0	0	0	0
P29353	SHC1	SHC-transforming protein 1	427	0.999574	Y	PPPPCPGRELFDDPSYVNVQNLDKARQAVGG	SHC1_Y427	Known	73720000	70358000	191100000	70790000	56397000	0	102290000	114610000	60379000	45667000	38584000	51866000	107700000
P29401	TKT	Transketolase	275	0.926549	Y	KPLPKNMAEQIIQEIYSQIQSKKKILATPPQ	TKT_Y275	Known	2684600	0	0	0	0	0	0	0	0	0	0	0	0
P29508;P48594	SERPINB3;SERPINB4	Serpin B3;Serpin B4	207;207	0.982639	Y	KEDTKEEKFWPNKNTYKSIQMMRQYTSFHFA;KENTKEEKFWPNKNTYKSVQMMRQYNSFNFA	SERPINB3;SERPINB4_Y207	Novel	0	0	8147300	0	0	0	0	0	0	0	0	0	0
P29508;P48594	SERPINB3;SERPINB4	Serpin B3;Serpin B4	384;384	0.999993	Y	FLFFIRQNKTNSILFYGRFSSP_________	SERPINB3;SERPINB4_Y384	Known	0	0	0	0	0	2473800	0	0	0	0	0	0	0
P29597	TYK2	Non-receptor tyrosine-protein kinase TYK2	292	1	Y	VCHLRLLAQAEGEPCYIRDSGVAPTDPGPES	TYK2_Y292	Known	0	47081000	105390000	0	17989000	0	20114000	18416000	36691000	0	29940000	14831000	110520000
P29597	TYK2	Non-receptor tyrosine-protein kinase TYK2	827	0.999998	Y	EAPLQSRSPSEKEHFYQRQHRLPEPSCPQLA	TYK2_Y827	Known	0	0	0	0	0	1558300	0	0	0	0	0	0	0
P30530	AXL	Tyrosine-protein kinase receptor UFO	779	0.986164	Y	QGNRLKQPADCLDGLYALMSRCWELNPQDRP	AXL_Y779	Known	0	0	0	0	1397200	0	0	0	0	0	0	0	0
P30530	AXL	Tyrosine-protein kinase receptor UFO	866	1	Y	SCSCLTAAEVHPAGRYVLCPSTTPSPAQPAD	AXL_Y866	Known	5169700	7936100	11469000	13982000	7986500	1147300	1632700	32419000	24281000	68077000	0	1742900	24430000
P30566	ADSL	Adenylosuccinate lyase	21	0.999663	Y	DHGSPDSYRSPLASRYASPEMCFVFSDRYKF	ADSL_Y21	Novel	0	1327400	1473800	0	0	0	0	0	0	0	0	0	0
P30711	GSTT1	Glutathione S-transferase theta-1	83	0.946994	Y	VAILLYLTRKYKVPDYWYPQDLQARARVDEY	GSTT1_Y83	Known	6545800	5678300	6145500	0	0	0	0	0	0	0	0	0	0
P31040	SDHA	Succinate dehydrogenase [ubiquinone] flavoprotein subunit, mitochondrial	604	0.931407	Y	RGAHAREDYKVRIDEYDYSKPIQGQQKKPFE	SDHA_Y604	Known	0	0	2632700	0	0	0	0	0	0	0	0	0	0
P31939	ATIC	Bifunctional purine biosynthesis protein PURH;Phosphoribosylaminoimidazolecarboxamide formyltransferase;IMP cyclohydrolase	290	0.978518	Y	VGIPLSEDEAKVCMVYDLYKTLTPISAAYAR	ATIC_Y290	Known	0	0	7683700	0	0	0	0	0	0	0	0	0	0
P31939	ATIC	Bifunctional purine biosynthesis protein PURH;Phosphoribosylaminoimidazolecarboxamide formyltransferase;IMP cyclohydrolase	464	1	Y	QSRIHCTRLAGDKANYWWLRHHPQVLSMKFK	ATIC_Y464	Known	0	0	1862200	0	1190400	0	0	0	0	0	0	2118300	0
P31939	ATIC	Bifunctional purine biosynthesis protein PURH;Phosphoribosylaminoimidazolecarboxamide formyltransferase;IMP cyclohydrolase	104	1	Y	ARLDFNLIRVVACNLYPFVKTVASPGVTVEE	ATIC_Y104	Known	12316000	3596700	12037000	0	0	6967800	2748500	0	9369900	4483700	0	0	7386600
P31939	ATIC	Bifunctional purine biosynthesis protein PURH;Phosphoribosylaminoimidazolecarboxamide formyltransferase;IMP cyclohydrolase	208	1	Y	FRKQYSKGVSQMPLRYGMNPHQTPAQLYTLQ	ATIC_Y208	Known	77190000	33997000	116010000	0	98406000	61031000	45713000	79080000	93757000	49071000	0	80699000	86507000
P31942	HNRNPH3	Heterogeneous nuclear ribonucleoprotein H3	296	0.972084	Y	GMGGYGRDGMDNQGGYGSVGRMGMGNNYSGG	HNRNPH3_Y296	Known	2851900	2741000	0	0	0	4391900	2264400	0	7387800	0	0	0	0
P31946	YWHAB	14-3-3 protein beta/alpha;14-3-3 protein beta/alpha, N-terminally processed	130	0.999999	Y	ESKVFYLKMKGDYFRYLSEVASGDNKQTTVS	YWHAB_Y130	Known	5811100	3377100	10229000	12463000	6284200	5028800	0	0	13115000	0	0	5968400	0
P31949	S100A11	Protein S100-A11;Protein S100-A11, N-terminally processed	30	0.999915	Y	ESLIAVFQKYAGKDGYNYTLSKTEFLSFMNT	S100A11_Y30	Known	35254000	8807500	32125000	23425000	16523000	29955000	0	5824900	9360400	18849000	3642900	13842000	0
P31949	S100A11	Protein S100-A11;Protein S100-A11, N-terminally processed	32	0.983009	Y	LIAVFQKYAGKDGYNYTLSKTEFLSFMNTEL	S100A11_Y32	Known	13957000	0	0	0	0	20006000	4481200	0	0	14224000	0	7269700	0
P31949	S100A11	Protein S100-A11;Protein S100-A11, N-terminally processed	24	1	Y	ETERCIESLIAVFQKYAGKDGYNYTLSKTEF	S100A11_Y24	Known	13388000	3314400	10169000	0	0	0	5047800	2491900	0	0	0	7128100	0
P32320	CDA	Cytidine deaminase	79	1	Y	ICAERTAIQKAVSEGYKDFRAIAIASDMQDD	CDA_Y79	Known	0	1844900	7427800	0	0	2118900	0	2272800	5457600	0	0	7923300	1839900
P32321	DCTD	Deoxycytidylate deaminase	53	0.996551	Y	GACIVNSENKIVGIGYNGMPNGCSDDVLPWR	DCTD_Y53	Novel	0	0	0	0	0	0	0	0	1043500	0	0	0	0
P34896	SHMT1	Serine hydroxymethyltransferase, cytosolic	34	1	Y	DKMLAQPLKDSDVEVYNIIKKESNRQRVGLE	SHMT1_Y34	Known	0	0	0	0	0	0	0	2924900	0	0	0	14867000	0
P34932	HSPA4	Heat shock 70 kDa protein 4	723	0.999673	Y	QYMKIISSFKNKEDQYDHLDAADMTKVEKST	HSPA4_Y723	Known	0	0	0	0	0	2072400	0	0	0	0	0	0	0
P35221	CTNNA1	Catenin alpha-1	280	0.999277	Y	DDASQHQGGGGGELAYALNNFDKQIIVDPLS	CTNNA1_Y280	Known	7653300	0	0	0	0	0	0	0	0	0	0	0	0
P35367	HRH1	Histamine H1 receptor	301	0.992248	Y	PVVFSQEDDREVDKLYCFPLDIVHMQAAAEG	HRH1_Y301	Known	0	0	0	0	0	0	0	0	0	5456400	0	0	0
P35568	IRS1	Insulin receptor substrate 1	612	0.999946	Y	GHHRPDSSTLHTDDGYMPMSPGVAPVPSGRK	IRS1_Y612	Known	0	20233000	32686000	0	0	28187000	27932000	9792900	0	0	39149000	18311000	0
P35568	IRS1	Insulin receptor substrate 1	662	0.999897	Y	INPIRRHPQRVDPNGYMMMSPSGGCSPDIGG	IRS1_Y662	Known	3983800	4330700	12229000	11720000	6899200	7865700	11950000	0	5484900	0	20423000	14688000	0
P35568	IRS1	Insulin receptor substrate 1	632	0.999417	Y	PGVAPVPSGRKGSGDYMPMSPKSVSAPQQII	IRS1_Y632	Known	0	0	0	2885800	0	0	0	0	0	0	0	0	0
P35573	AGL	Glycogen debranching enzyme;4-alpha-glucanotransferase;Amylo-alpha-1,6-glucosidase	584	0.999371	Y	TRLGISSLIREAMSAYNSHEEGRLVYRYGGE	AGL_Y584	Known	3382700	555510	472970	0	3112200	1034100	1272800	8116200	9911700	0	4917400	0	1531300
P35573	AGL	Glycogen debranching enzyme;4-alpha-glucanotransferase;Amylo-alpha-1,6-glucosidase	106	0.999725	Y	FQYYFLQGNEKSGGGYIVVDPILRVGADNHV	AGL_Y106	Known	0	0	0	0	0	0	710510	0	0	0	0	0	0
P35573	AGL	Glycogen debranching enzyme;4-alpha-glucanotransferase;Amylo-alpha-1,6-glucosidase	504	1	Y	DSVKLRYGNKPEDCPYLWAHMKKYTEITATY	AGL_Y504	Known	0	0	0	0	0	0	3749200	0	0	0	0	0	0
P35579	MYH9	Myosin-9	1408	1	Y	DLEGLSQRHEEKVAAYDKLEKTKTRLQQELD	MYH9_Y1408	Known	190690000	86114000	61466000	72520000	132800000	99389000	89842000	92707000	76565000	183010000	9433700	122110000	35581000
P35579	MYH9	Myosin-9	190	0.999999	Y	ESGAGKTENTKKVIQYLAYVASSHKSKKDQG	MYH9_Y190	Known	1017200	1063300	0	0	2684500	448810	0	0	0	0	0	0	1107500
P35579	MYH9	Myosin-9	1861	0.999986	Y	DVLLQVDDERRNAEQYKDQADKASTRLKQLK	MYH9_Y1861	Known	0	0	0	0	0	0	667880	0	752620	0	0	0	0
P35579	MYH9	Myosin-9	1805	1	Y	LKVKLQEMEGTVKSKYKASITALEAKIAQLE	MYH9_Y1805	Known	9898300	8632400	16218000	0	36385000	9722900	9574700	6528500	13868000	0	10359000	17031000	11381000
P35580	MYH10	Myosin-10	1415	1	Y	DAEALSQRLEEKALAYDKLEKTKNRLQQELD	MYH10_Y1415	Known	0	0	0	0	0	0	0	0	0	0	0	16918000	0
P37108	SRP14	Signal recognition particle 14 kDa protein	27	0.999872	Y	ELTRLFQKCRTSGSVYITLKKYDGRTKPIPK	SRP14_Y27	Known	1702700	0	887790	0	0	2145000	0	2666600	0	0	1342300	0	1100800
P37802	TAGLN2	Transgelin-2	8	1	Y	________MANRGPAYGLSREVQQKIEKQYD	TAGLN2_Y8	Known	65453000	18732000	30844000	0	37435000	16928000	65537000	17628000	166000000	54385000	79469000	27341000	29661000
P39687;Q92688	ANP32A;ANP32B	Acidic leucine-rich nuclear phosphoprotein 32 family member A;Acidic leucine-rich nuclear phosphoprotein 32 family member B	148;148	0.998867	Y	ENVFKLLPQLTYLDGYDRDDKEAPDSDAEGY;ESVFKLLPQLTYLDGYDREDQEAPDSDAEVD	ANP32A;ANP32B_Y148	Known	4979700	1254700	0	0	0	0	430990	1811600	0	0	1783200	0	2248900
P40121	CAPG	Macrophage-capping protein	2	0.988307	Y	______________MYTAIPQSGSPFPGSVQ	CAPG_Y2	Known	848740	0	0	0	0	0	0	1559500	0	0	0	0	2354400
P40121	CAPG	Macrophage-capping protein	116	0.999994	Y	NESDLFMSYFPRGLKYQEGGVESAFHKTSTG	CAPG_Y116	Novel	3637500	0	0	0	0	0	0	0	0	0	0	0	0
P40925	MDH1	Malate dehydrogenase, cytoplasmic	119	1	Y	ANVKIFKSQGAALDKYAKKSVKVIVVGNPAN	MDH1_Y119	Known	0	0	6553600	0	0	0	0	0	2495600	0	0	0	0
P40926	MDH2	Malate dehydrogenase, mitochondrial	56	0.835723	Y	SLLLKNSPLVSRLTLYDIAHTPGVAADLSHI	MDH2_Y56	Known	4105000	0	0	0	0	0	0	0	0	0	0	3509700	0
P40939	HADHA	Trifunctional enzyme subunit alpha, mitochondrial;Long-chain enoyl-CoA hydratase;Long chain 3-hydroxyacyl-CoA dehydrogenase	343	1	Y	GELVMTKESKALMGLYHGQVLCKKNKFGAPQ	HADHA_Y343	Novel	0	0	0	0	0	0	0	0	0	0	0	0	1190500
P42224	STAT1	Signal transducer and activator of transcription 1-alpha/beta	701	0.99149	Y	EAPEPMELDGPKGTGYIKTELISVSEVHPSR	STAT1_Y701	Known	14267000	10910000	0	9706100	14907000	12984000	0	0	0	0	0	19389000	0
P42226	STAT6	Signal transducer and activator of transcription 6	641	1	Y	RSHYKPEQMGKDGRGYVPATIKMTVERDQPL	STAT6_Y641	Known	0	0	0	0	0	1338700	0	0	9139400	0	0	0	0
P42229	STAT5A	Signal transducer and activator of transcription 5A	90	0.871629	Y	QVGEDGFLLKIKLGHYATQLQKTYDRCPLEL	STAT5A_Y90	Known	0	0	0	0	0	0	0	0	2446000	0	0	0	0
P42330	AKR1C3	Aldo-keto reductase family 1 member C3	184	1	Y	NRRQLEMILNKPGLKYKPVCNQVECHPYFNR	AKR1C3_Y184	Novel	0	0	5058800	0	5276300	4076300	12058000	0	35175000	0	2224700	0	3431000
P42356	PI4KA	Phosphatidylinositol 4-kinase alpha	1154	1	Y	FMASLNLRNRYAGEVYGMIRFSGTTGQMSDL	PI4KA_Y1154	Known	3116200	0	3883200	0	1850100	5264700	0	5427100	3251700	0	0	9255800	2557500
P42356	PI4KA	Phosphatidylinositol 4-kinase alpha	524	0.917634	Y	DFLVIPSPVLVKLYKYHSQYHTVAGNDIKIS	PI4KA_Y524	Known	0	0	0	0	0	0	0	0	0	0	672020	0	0
P42685	FRK	Tyrosine-protein kinase FRK	99	1	Y	HLEKRRDGSSQQLQGYIPSNYVAEDRSLQAE	FRK_Y99	Known	27817000	8954000	4163900	16526000	8100300	782790	14038000	5766300	27692000	10167000	6224000	5883600	12389000
P42685	FRK	Tyrosine-protein kinase FRK	104	0.961081	Y	RDGSSQQLQGYIPSNYVAEDRSLQAEPWFFG	FRK_Y104	Known	9814700	0	0	3989500	0	0	0	1830700	5433500	0	0	0	1774400
P42685	FRK	Tyrosine-protein kinase FRK	46	1	Y	NPGALCSPQSQRHGHYFVALFDYQARTAEDL	FRK_Y46	Known	63908000	45138000	19574000	474330000	233320000	29476000	55784000	129490000	418850000	142990000	63833000	96404000	33100000
P42685	FRK	Tyrosine-protein kinase FRK	53	1	Y	PQSQRHGHYFVALFDYQARTAEDLSFRAGDK	FRK_Y53	Known	0	0	0	0	0	0	0	0	0	0	0	0	0
P42685	FRK	Tyrosine-protein kinase FRK	317	1	Y	IYIITELMRHGSLQEYLQNDTGSKIHLTQQV	FRK_Y317	Known	4817900	0	0	0	0	0	0	0	4530800	0	0	0	1249500
P42685	FRK	Tyrosine-protein kinase FRK	193	0.878989	Y	TRRRIFSTLNEFVSHYTKTSDGLCVKLGKPC	FRK_Y193	Known	0	0	0	0	0	0	0	0	1815700	0	0	0	0
P42685	FRK	Tyrosine-protein kinase FRK	497	0.991637	Y	TLRWKLEDYFETDSSYSDANNFIR_______	FRK_Y497	Known	12933000	3349600	0	0	0	0	1483800	0	0	0	0	0	4045300
P42685	FRK	Tyrosine-protein kinase FRK	132	0.999999	Y	FFGAIGRSDAEKQLLYSENKTGSFLIRESES	FRK_Y132	Known	6032300	5656100	0	49838000	14375000	0	5993800	6793000	62805000	8700500	3163100	26534000	3065400
P42685	FRK	Tyrosine-protein kinase FRK	387	0.999512	Y	DFGLARVFKVDNEDIYESRHEIKLPVKWTAP	FRK_Y387	Known	2244900	0	0	0	0	0	1286700	0	3071600	0	0	0	0
P42704	LRPPRC	Leucine-rich PPR motif-containing protein, mitochondrial	207	0.753489	Y	NIQPNRVTYQRLIASYCNVGDIEGASKILGF	LRPPRC_Y207	Known	0	0	0	0	0	0	0	0	0	0	0	1404000	5669500
P43304	GPD2	Glycerol-3-phosphate dehydrogenase, mitochondrial	600	0.942787	Y	DYKKQEQLETARKFLYYEMGYKSRSEQLTDR	GPD2_Y600	Known	0	0	2200900	0	0	0	0	0	2091200	0	1796700	1499700	0
P43304	GPD2	Glycerol-3-phosphate dehydrogenase, mitochondrial	601	0.913104	Y	YKKQEQLETARKFLYYEMGYKSRSEQLTDRS	GPD2_Y601	Known	0	0	0	0	0	0	1817700	0	0	0	0	0	0
P43353	ALDH3B1	Aldehyde dehydrogenase family 3 member B1	365	0.993672	Y	EAIEFINRREKPLALYAFSNSSQVVKRVLTQ	ALDH3B1_Y365	Novel	2344400	0	0	0	0	0	0	0	0	0	0	0	0
P43405	SYK	Tyrosine-protein kinase SYK	203	0.999254	Y	TNGKFLIRARDNNGSYALCLLHEGKVLHYRI	SYK_Y203	Known	0	0	1381000	0	0	0	0	0	0	0	0	0	2004900
P43405	SYK	Tyrosine-protein kinase SYK	323	1	Y	PAQGNRQESTVSFNPYEPELAPWAADKGPQR	SYK_Y323	Known	68068000	0	9933900	0	160340000	33129000	4996600	11760000	28070000	9282500	27868000	6915000	9566500
P46059	SLC15A1	Solute carrier family 15 member 1	697	1	Y	FDEDEKKNRLEKSNPYFMSGANSQKQM____	SLC15A1_Y697	Known	0	28752000	7014700	195730000	0	11345000	16496000	138530000	272300000	77436000	21876000	0	43263000
P46939	UTRN	Utrophin	3111	0.999866	Y	SCFFSGRTAKGHKLHYPMVEYCIPTTSGEDV	UTRN_Y3111	Known	0	0	0	0	0	0	0	0	1601800	0	0	0	0
P46939	UTRN	Utrophin	2599	1	Y	KQMPIGGDVPALQLQYDHCKALRRELKEKEY	UTRN_Y2599	Known	0	0	0	0	0	0	0	0	0	0	0	0	2747200
P46940	IQGAP1	Ras GTPase-activating-like protein IQGAP1	855	0.799054	Y	IKIQAFIRANKARDDYKTLINAEDPPMVVVR	IQGAP1_Y855	Known	0	0	1399100	0	0	0	1550300	0	0	0	0	0	0
P46940	IQGAP1	Ras GTPase-activating-like protein IQGAP1	1510	0.998588	Y	YRQRRKAELVKLQQTYAALNSKATFYGEQVD	IQGAP1_Y1510	Known	34930000	13598000	12772000	0	0	18229000	8842200	38814000	20044000	0	0	0	11437000
P46940	IQGAP1	Ras GTPase-activating-like protein IQGAP1	654	0.999993	Y	VGKTLSALRSPDVGLYGVIPECGETYHSDLA	IQGAP1_Y654	Known	0	0	0	0	0	0	2873100	0	0	0	0	0	0
P47929	LGALS7	Galectin-7	107	1	Y	IASDDGFKAVVGDAQYHHFRHRLPLARVRLV	LGALS7_Y107	Known	0	0	7700400	0	0	10626000	0	0	0	0	0	0	0
P48637	GSS	Glutathione synthetase	270	1	Y	FVDGQEIAVVYFRDGYMPRQYSLQNWEARLL	GSS_Y270	Known	0	0	5232500	9797100	3755900	0	0	0	1742600	0	4594200	5722900	0
P48960	CD97	CD97 antigen;CD97 antigen subunit alpha;CD97 antigen subunit beta	810	0.998727	Y	EEYRKWACLVAGGSKYSEFTSTTSGTGHNQT	CD97_Y810	Known	0	0	0	21710000	0	0	0	0	0	0	0	0	0
P49023	PXN	Paxillin	409	0.999954	Y	RNFFERDGQPYCEKDYHNLFSPRCYYCNGPI	PXN_Y409	Known	2142200	2623000	7591800	0	0	3238200	0	4852500	0	0	0	4027000	7162000
P49023	PXN	Paxillin	88	0.91331	Y	SSRFIHQQPQSSSPVYGSSAKTSSVSNPQDS	PXN_Y88	Known	0	0	241640000	0	0	4036900	7006700	32706000	19207000	3725000	0	0	120220000
P49023	PXN	Paxillin	118	0.998781	Y	SVGSPCSRVGEEEHVYSFPNKQKSAEPSPTV	PXN_Y118	Known	3377700	1967900	45346000	0	0	6340400	5549900	23600000	11153000	0	7026200	7875800	89757000
P49327	FASN	Fatty acid synthase;[Acyl-carrier-protein] S-acetyltransferase;[Acyl-carrier-protein] S-malonyltransferase;3-oxoacyl-[acyl-carrier-protein] synthase;3-oxoacyl-[acyl-carrier-protein] reductase;3-hydroxyacyl-[acyl-carrier-protein] dehydratase;Enoyl-[acyl-carrier-protein] reductase;Oleoyl-[acyl-carrier-protein] hydrolase	2269	0.877502	Y	TTVFHSLASRLSIPTYGLQCTRAAPLDSIHS	FASN_Y2269	Known	0	630970	0	0	0	0	0	0	0	0	0	0	2058700
P49589	CARS	Cysteine--tRNA ligase, cytoplasmic	260	0.918356	Y	VPEIVNFVQKIVDNGYGYVSNGSVYFDTAKF	CARS_Y260	Known	1772200	0	0	0	0	0	0	0	0	0	0	0	0
P49589	CARS	Cysteine--tRNA ligase, cytoplasmic	32	0.975793	Y	QWSPPAGTQPCRLHLYNSLTRNKEVFIPQDG	CARS_Y32	Known	0	0	0	14022000	0	4202700	0	0	0	0	0	0	0
P49755	TMED10	Transmembrane emp24 domain-containing protein 10	85	0.838923	Y	LRSHLKITDSAGHILYSKEDATKGKFAFTTE	TMED10_Y85	Known	0	0	0	0	0	0	0	0	5317700	0	0	0	0
P49768	PSEN1	Presenilin-1;Presenilin-1 NTF subunit;Presenilin-1 CTF subunit;Presenilin-1 CTF12	315	0.979479	Y	EGDPEAQRRVSKNSKYNAESTERESQDTVAE	PSEN1_Y315	Novel	2798800	0	0	0	0	0	0	0	0	0	0	0	0
P49773	HINT1	Histidine triad nucleotide-binding protein 1	109	0.942793	Y	YRMVVNEGSDGGQSVYHVHLHVLGGRQMHWP	HINT1_Y109	Known	0	0	0	0	0	0	0	0	0	0	0	12270000	0
P49914	MTHFS	5-formyltetrahydrofolate cyclo-ligase	83	1	Y	IKDIFQRGKICFIPRYRFQSNHMDMVRIESP	MTHFS_Y83	Known	97674000	50976000	68512000	145910000	77516000	0	41955000	83246000	125990000	48680000	79060000	14382000	52545000
P49916	LIG3	DNA ligase 3	767	0.880285	Y	KDPSKIPSWLKVNKIYYPDFIVPDPKKAAVW	LIG3_Y767	Known	0	0	0	0	0	0	351970	0	0	0	0	0	486500
P50238	CRIP1	Cysteine-rich protein 1	12	1	Y	____MPKCPKCNKEVYFAERVTSLGKDWHRP	CRIP1_Y12	Known	11169000	29152000	6979000	32412000	8306600	0	0	18886000	36306000	11337000	0	13096000	4067400
P50238	CRIP1	Cysteine-rich protein 1	51	0.999823	Y	KTLTSGGHAEHEGKPYCNHPCYAAMFGPKGF	CRIP1_Y51	Known	4738100	5394200	0	13557000	2617500	0	0	19261000	11307000	0	1887300	0	0
P50238	CRIP1	Cysteine-rich protein 1	57	0.999963	Y	GHAEHEGKPYCNHPCYAAMFGPKGFGRGGAE	CRIP1_Y57	Known	7860900	20136000	0	37009000	19364000	0	0	49152000	52350000	0	0	0	0
P50395	GDI2	Rab GDP dissociation inhibitor beta	203	0.975736	Y	ALALYRTDDYLDQPCYETINRIKLYSESLAR	GDI2_Y203	Known	13267000	3121000	8178400	6072500	6293600	0	0	0	18658000	0	3726800	4387800	10672000
P50402	EMD	Emerin	161	0.999871	Y	ECKDRERPMYGRDSAYQSITHYRPVSASRSS	EMD_Y161	Known	0	0	0	0	0	0	0	0	0	0	0	0	12955000
P50416	CPT1A	Carnitine O-palmitoyltransferase 1, liver isoform	514	0.929193	Y	AEDGHCKGDINPNIPYPTRLQWDIPGECQEV	CPT1A_Y514	Known	1767600	0	1789000	0	0	0	0	0	3339800	0	0	0	0
P50552	VASP	Vasodilator-stimulated phosphoprotein	16	1	Y	MSETVICSSRATVMLYDDGNKRWLPAGTGPQ	VASP_Y16	Known	0	0	0	0	4212200	0	0	0	4876300	0	0	0	0
P50991	CCT4	T-complex protein 1 subunit delta	24	1	Y	SGATAGAAGGRGKGAYQDRDKPAQIRFSNIS	CCT4_Y24	Known	0	0	0	0	1007100	0	0	0	0	0	0	0	0
P50995	ANXA11	Annexin A11	482	0.999973	Y	LDIRSEYKRMYGKSLYHDISGDTSGDYRKIL	ANXA11_Y482	Known	21495000	11893000	28925000	27278000	33452000	0	10197000	16479000	36090000	35424000	5608600	12675000	16317000
P50995	ANXA11	Annexin A11	279	0.999989	Y	KTILALMKTPVLFDIYEIKEAIKGVGTDEAC	ANXA11_Y279	Known	0	0	0	977180	0	0	0	507190	415010	370250	0	0	0
P52272	HNRNPM	Heterogeneous nuclear ribonucleoprotein M	64	0.999997	Y	RKEKNIKRGGNRFEPYANPTKRYRAFITNIP	HNRNPM_Y64	Known	0	0	3525600	0	3642600	8733600	0	0	0	0	0	3042200	3265800
P52565	ARHGDIA	Rho GDP-dissociation inhibitor 1	156	1	Y	KTDYMVGSYGPRAEEYEFLTPVEEAPKGMLA	ARHGDIA_Y156	Known	0	0	0	5425300	0	3981400	2029100	8784800	0	0	5644600	2132500	0
P52735	VAV2	Guanine nucleotide exchange factor VAV2	765	0.885801	Y	HSLKESFKQLDTTLKYPYKSRERSASRASSR	VAV2_Y765	Novel	0	0	3330800	0	0	0	0	0	0	0	0	7167600	0
P52757	CHN2	Beta-chimaerin	153	0.961674	Y	TKAAEYISKMTTNPIYEHIGYATLLREKVSR	CHN2_Y153	Known	0	0	0	0	0	0	0	0	0	0	0	0	1557000
P52895;Q04828	AKR1C2;AKR1C1	Aldo-keto reductase family 1 member C2;Aldo-keto reductase family 1 member C1	184;184	1	Y	NHRLLEMILNKPGLKYKPVCNQVECHPYFNQ;NRRQLEMILNKPGLKYKPVCNQVECHPYFNQ	AKR1C2;AKR1C1_Y184	Known	0	0	0	0	0	0	9379600	0	0	0	0	0	0
P52895;Q04828	AKR1C2;AKR1C1	Aldo-keto reductase family 1 member C2;Aldo-keto reductase family 1 member C1	196;196	1	Y	GLKYKPVCNQVECHPYFNQRKLLDFCKSKDI	AKR1C2;AKR1C1_Y196	Known	0	0	0	0	0	0	3870500	0	0	0	3644600	0	0
P52943	CRIP2	Cysteine-rich protein 2	75	0.954319	Y	TLFGPKGVNIGGAGSYIYEKPLAEGPQVTGP	CRIP2_Y75	Known	0	0	0	10801000	0	0	0	0	0	0	0	0	0
P52943	CRIP2	Cysteine-rich protein 2	77	0.958816	Y	FGPKGVNIGGAGSYIYEKPLAEGPQVTGPIE	CRIP2_Y77	Known	0	0	0	17807000	0	0	0	0	0	0	0	4293000	0
P52943	CRIP2	Cysteine-rich protein 2	198	0.992572	Y	FGPKGVNTGAVGSYIYDRDPEGKVQP_____	CRIP2_Y198	Known	0	0	10279000	11985000	0	0	0	0	0	0	0	0	0
P53801	PTTG1IP	Pituitary tumor-transforming gene 1 protein-interacting protein	174	1	Y	DEIRKKYGLFKEENPYARFENN_________	PTTG1IP_Y174	Known	76884000	45227000	97264000	0	263040000	24300000	235550000	105460000	150050000	206860000	148670000	91557000	110240000
P53801	PTTG1IP	Pituitary tumor-transforming gene 1 protein-interacting protein	165	1	Y	RRAEMKTRHDEIRKKYGLFKEENPYARFENN	PTTG1IP_Y165	Known	42061000	20248000	41520000	0	0	0	232470000	63988000	68496000	0	161630000	33443000	117790000
P54136	RARS	Arginine--tRNA ligase, cytoplasmic	291	1	Y	SKKRFDTEEEFKKRAYQCVVLLQGKNPDITK	RARS_Y291	Known	0	0	1385000	0	0	0	0	0	0	0	0	0	0
P54296	MYOM2	Myomesin-2	317	1	Y	LVTPDLKRVQPRAEWYRDDVLLKESKWTKMF	MYOM2_Y317	Known	0	0	0	0	6368000	0	19093000	18504000	0	11964000	4636900	0	0
P54753	EPHB3	Ephrin type-B receptor 3	593	0.988319	Y	AIVCLRKQRHGSDSEYTEKLQQYIAPGMKVY	EPHB3_Y593	Known	0	9035800	39042000	0	3246200	17732000	5221100	0	7705000	0	0	6908300	0
P54753	EPHB3	Ephrin type-B receptor 3	600	1	Y	QRHGSDSEYTEKLQQYIAPGMKVYIDPFTYE	EPHB3_Y600	Known	0	19468000	70449000	0	0	61218000	12881000	0	28623000	0	0	0	0
P54760	EPHB4	Ephrin type-B receptor 4	574	0.998353	Y	AVLCLRKQSNGREAEYSDKHGQYLIGHGTKV	EPHB4_Y574	Known	22978000	18882000	27637000	30531000	36507000	7974200	0	0	0	82479000	0	12908000	8281500
P54760	EPHB4	Ephrin type-B receptor 4	581	0.999989	Y	QSNGREAEYSDKHGQYLIGHGTKVYIDPFTY	EPHB4_Y581	Known	3331900	3652800	11189000	7767300	9012700	0	9365400	0	15226000	26947000	4140800	2789700	1685600
P54760	EPHB4	Ephrin type-B receptor 4	987	1	Y	AKPGTPGGTGGPAPQY_______________	EPHB4_Y987	Known	0	0	10825000	0	0	0	3510100	0	0	8448300	0	1558500	0
P55196	MLLT4	Afadin	1285	1	Y	QRVTRSQEELREDKAYQLERHRIEAAMDRKS	MLLT4_Y1285	Known	0	0	0	0	0	1524200	0	0	0	0	0	0	0
P56470	LGALS4	Galectin-4	288	1	Y	FFDLSIRCGLDRFKVYANGQHLFDFAHRLSA	LGALS4_Y288	Known	0	0	0	0	0	0	0	2005300	12486000	0	2034600	0	4149100
P56470	LGALS4	Galectin-4	122	0.913945	Y	VLAEHYKVVVNGNPFYEYGHRLPLQMVTHLQ	LGALS4_Y122	Novel	0	0	0	0	0	0	0	0	0	0	0	0	1261400
P56746	CLDN15	Claudin-15	199	0.991811	Y	CCGSDEDPAASARRPYQAPVSVMPVATSDQE	CLDN15_Y199	Known	0	0	0	0	0	0	0	0	0	0	0	0	1918100
P56856	CLDN18	Claudin-18	211	0.999993	Y	CRGLAPEETNYKAVSYHASGHSVAYKPGGFK	CLDN18_Y211	Known	157960000	0	0	0	0	0	0	19858000	0	18208000	0	0	2718000
P56856	CLDN18	Claudin-18	220	1	Y	NYKAVSYHASGHSVAYKPGGFKASTGFGSNT	CLDN18_Y220	Known	234700000	0	0	0	0	0	0	50875000	461610000	37815000	262900000	0	4570200
P56856	CLDN18	Claudin-18	206	0.999913	Y	MMCIACRGLAPEETNYKAVSYHASGHSVAYK	CLDN18_Y206	Known	21173000	0	0	0	0	0	0	0	0	1935200	31454000	0	0
P56856	CLDN18	Claudin-18	241	1	Y	KASTGFGSNTKNKKIYDGGARTEDEVQSYPS	CLDN18_Y241	Known	45029000	0	0	0	0	0	0	3468600	65957000	0	60034000	0	0
P56856	CLDN18	Claudin-18	254	0.998853	Y	KIYDGGARTEDEVQSYPSKHDYV________	CLDN18_Y254	Known	54271000	0	0	0	0	0	0	7451200	48279000	0	47570000	0	0
P56856	CLDN18	Claudin-18	260	0.999997	Y	ARTEDEVQSYPSKHDYV______________	CLDN18_Y260	Known	573310000	0	0	0	0	0	4445800	49879000	261500000	32383000	572880000	0	0
P56945	BCAR1	Breast cancer anti-estrogen resistance protein 1	128	1	Y	SVYLVPTPSKAQQGLYQVPGPSPQFQSPPAK	BCAR1_Y128	Known	0	0	40005000	0	0	4852300	0	5078000	7113300	0	7306900	7648100	37064000
P56945	BCAR1	Breast cancer anti-estrogen resistance protein 1	224	0.880659	Y	PAKVVVPTRVGQGYVYEAAQPEQDEYDIPRH	BCAR1_Y224	Known	0	0	0	0	0	0	0	0	0	0	0	0	0
P56945	BCAR1	Breast cancer anti-estrogen resistance protein 1	234	1	Y	GQGYVYEAAQPEQDEYDIPRHLLAPGPQDIY	BCAR1_Y234	Known	0	0	14043000	0	0	0	0	0	0	0	2313700	2744700	3708500
P56945	BCAR1	Breast cancer anti-estrogen resistance protein 1	410	0.999738	Y	LPPEVADGGVVDSGVYAVPPPAEREAPAEGK	BCAR1_Y410	Known	0	0	10662000	0	0	0	0	0	0	0	0	0	0
P57735	RAB25	Ras-related protein Rab-25	9	0.999999	Y	_______MGNGTEEDYNFVFKVVLIGESGVG	RAB25_Y9	Known	1097900	0	888350	0	0	727220	1599400	817840	0	0	2848200	0	0
P57739	CLDN2	Claudin-2	194	0.999996	Y	IILCFSCSSQRNRSNYYDAYQAQPLATRSSP	CLDN2_Y194	Known	19867000	0	0	0	0	0	13603000	2111500	95250000	69350000	43576000	0	25935000
P57739	CLDN2	Claudin-2	195	0.999999	Y	ILCFSCSSQRNRSNYYDAYQAQPLATRSSPR	CLDN2_Y195	Known	31774000	0	0	0	0	0	6524800	6368600	83723000	74026000	85503000	0	27650000
P57739	CLDN2	Claudin-2	198	1	Y	FSCSSQRNRSNYYDAYQAQPLATRSSPRPGQ	CLDN2_Y198	Known	61597000	0	0	0	0	0	17468000	10865000	132300000	66783000	121660000	0	68771000
P57739	CLDN2	Claudin-2	224	0.97719	Y	PRPGQPPKVKSEFNSYSLTGYV_________	CLDN2_Y224	Known	2809000	0	0	0	0	0	0	0	4182600	5729600	0	0	0
P57764	GSDMD	Gasdermin-D	158	0.986012	Y	EHKVLQQLRSRGDNVYVVTEVLQTQKEVEVT	GSDMD_Y158	Known	2805800	971910	0	0	0	976040	0	2046300	2271900	0	0	0	1275500
P58107	EPPK1	Epiplakin	2219	1	Y	RSTTQELMEDDRVKRYLEGTSCIAGVLVPAK	EPPK1_Y2219	Novel	0	0	8669000	0	0	0	0	1693800	0	0	0	0	0
P58658	EVA1C	Protein eva-1 homolog C	401	0.842432	Y	FPGELSGFCRTSYPIYSSIEAAELAERIERR	EVA1C_Y401	Novel	0	0	964250	0	0	0	0	0	0	0	0	0	0
P60903	S100A10	Protein S100-A10	25	0.999964	Y	ETMMFTFHKFAGDKGYLTKEDLRVLMEKEFP	S100A10_Y25	Known	835980000	395530000	943720000	1134000000	252600000	337760000	1115600000	388610000	1583000000	180250000	131620000	348370000	429980000
P62937	PPIA	Peptidyl-prolyl cis-trans isomerase A;Peptidyl-prolyl cis-trans isomerase A, N-terminally processed	79	1	Y	GGDFTRHNGTGGKSIYGEKFEDENFILKHTG	PPIA_Y79	Known	0	0	0	95988000	0	5270200	13821000	24053000	27473000	33901000	8560900	0	6370900
P78324	SIRPA	Tyrosine-protein phosphatase non-receptor type substrate 1	429	0.915314	Y	EKNAREITQDTNDITYADLNLPKGKKPAPQA	SIRPA_Y429	Known	27455000	0	0	0	0	0	0	0	1596000	4987600	5111900	0	3373700
P78324	SIRPA	Tyrosine-protein phosphatase non-receptor type substrate 1	496	0.963793	Y	TPKQPAPKPEPSFSEYASVQVPRK_______	SIRPA_Y496	Known	5879800	0	0	0	0	0	0	0	3484700	0	4406800	0	0
P78346	RPP30	Ribonuclease P protein subunit p30	168	0.853742	Y	ELVYSPAIKDSTMRRYTISSALNLMQICKGK	RPP30_Y168	Known	768750	0	0	0	0	0	0	0	0	0	0	0	0
P78369	CLDN10	Claudin-10	194	0.999986	Y	FCFSISDNNKTPRYTYNGATSVMSSRTKYHG	CLDN10_Y194	Known	0	0	13266000	0	0	0	0	0	0	0	0	0	9707000
P78527	PRKDC	DNA-dependent protein kinase catalytic subunit	959	0.998203	Y	KATQMPEGGQGAPPMYQLYKRTFPVLLRLAC	PRKDC_Y959	Novel	1040500	0	2548300	0	0	0	0	0	0	0	0	0	0
P78527	PRKDC	DNA-dependent protein kinase catalytic subunit	883	0.830447	Y	KNLLTVTSSDEMMKSYVAWDREKRLSFAVPF	PRKDC_Y883	Known	0	0	0	0	0	0	0	0	0	0	0	1211200	0
P80303	NUCB2	Nucleobindin-2;Nesfatin-1	169	0.924938	Y	DLDMLIKAATSDLEHYDKTRHEEFKKYEMMK	NUCB2_Y169	Known	0	0	0	0	0	0	1875500	3348200	9984600	0	2263900	0	0
P98088	MUC5AC	Mucin-5AC	1279	0.862452	Y	RGVECTYKAEACVCTYNGQRFHPGDVIYHTT	MUC5AC_Y1279	Known	0	0	0	0	0	0	0	0	771160	0	0	0	0
P98088	MUC5AC	Mucin-5AC	1834	1	Y	CRNQDQQGPFKMCLNYEVRVLCCETPRGCHM	MUC5AC_Y1834	Known	0	0	0	0	0	0	0	0	27672000	0	0	0	0
P98179	RBM3	RNA-binding protein 3	129	0.976894	Y	SGRYYDSRPGGYGYGYGRSRDYNGRNQGGYD	RBM3_Y129	Known	2628300	4529400	7841200	0	0	0	6400000	0	0	0	6022400	6824300	0
Q00796	SORD	Sorbitol dehydrogenase	300	0.868448	Y	LHAAIREVDIKGVFRYCNTWPVAISMLASKS	SORD_Y300	Novel	388150	0	0	0	0	0	0	0	0	0	0	0	0
Q00872	MYBPC1	Myosin-binding protein C, slow-type	985	0.999957	Y	KADKKSMEWFTVIEHYHRTSATITELVIGNE	MYBPC1_Y985	Known	0	0	0	0	0	0	0	4005200	0	0	0	0	0
Q00872	MYBPC1	Myosin-binding protein C, slow-type	823	0.999675	Y	VRVKAVNAAGASEPKYYSQPILVKEIIEPPK	MYBPC1_Y823	Known	0	0	0	0	0	0	20866000	14437000	0	0	0	0	0
Q01082	SPTBN1	Spectrin beta chain, non-erythrocytic 1	2268	1	Y	VPVSLKEAVCEVALDYKKKKHVFKLRLNDGN	SPTBN1_Y2268	Known	4272500	0	0	0	0	0	0	0	4014400	0	0	0	1677800
Q01082	SPTBN1	Spectrin beta chain, non-erythrocytic 1	777	0.784126	Y	DILKIVSSSDVGHDEYSTQSLVKKHKDVAEE	SPTBN1_Y777	Known	0	0	0	0	0	0	3703200	11008000	10694000	0	0	8918700	10046000
Q01082	SPTBN1	Spectrin beta chain, non-erythrocytic 1	2249	0.833971	Y	MGFYKDAKTAASGIPYHSEVPVSLKEAVCEV	SPTBN1_Y2249	Known	0	0	0	0	0	0	0	0	0	0	0	2025200	0
Q01518	CAP1	Adenylyl cyclase-associated protein 1	31	0.968732	Y	GRLEAVSHTSDMHRGYADSPSKAGAAPYVQA	CAP1_Y31	Known	0	0	5982300	3552600	0	3244000	0	2091900	0	0	3987000	2393100	0
Q02413	DSG1	Desmoglein-1	672	0.777841	Y	TEGVKTSGMPEICQEYSGTLRRNSMRECREG	DSG1_Y672	Known	0	0	0	0	0	20921000	0	0	0	0	0	0	0
Q02487;Q14574	DSC2;DSC3	Desmocollin-2;Desmocollin-3	821;816	0.999489	Y	LDSCRGGHTEVDNCRYTYSEWHSFTQPRLGE	DSC2;DSC3_Y821	Known	0	0	5214900	0	0	19488000	0	0	3033600	0	0	3827400	1838500
Q02487;Q14574	DSC2;DSC3	Desmocollin-2;Desmocollin-3	823;818	0.999945	Y	SCRGGHTEVDNCRYTYSEWHSFTQPRLGEKL;SCRGGHTEVDNCRYTYSEWHSFTQPRLGEKV	DSC2;DSC3_Y823	Known	0	0	309520000	44286000	15441000	680780000	0	308490000	213670000	16334000	0	142920000	69562000
Q02487	DSC2	Desmocollin-2	853	1	Y	VYLCNQDENHKHAQDYVLTYNYEGRGSVAGS	DSC2_Y853	Known	0	0	46058000	0	0	50937000	0	0	0	0	5435900	25098000	8685200
Q02487	DSC2	Desmocollin-2	857	0.857099	Y	NQDENHKHAQDYVLTYNYEGRGSVAGSVGCC	DSC2_Y857	Known	0	0	1085700	0	0	0	0	0	0	0	0	0	0
Q02487	DSC2	Desmocollin-2	839	1	Y	SEWHSFTQPRLGEKVYLCNQDENHKHAQDYV	DSC2_Y839	Known	4451700	0	5656800	0	2517500	8067900	0	0	0	0	0	2632600	1385100
Q03135	CAV1	Caveolin-1	42	0.999986	Y	PNNKAMADELSEKQVYDAHTKEIDLVNRDPK	CAV1_Y42	Known	0	2257500	7234700	33430000	5200500	3114600	0	7098400	6328100	5344200	0	6979200	0
Q03393	PTS	6-pyruvoyl tetrahydrobiopterin synthase	128	1	Y	YIWDNLQKVLPVGVLYKVKVYETDNNIVVYK	PTS_Y128	Known	0	0	0	0	3332500	0	0	0	0	0	0	3615400	0
Q04721	NOTCH2	Neurogenic locus notch homolog protein 2;Notch 2 extracellular truncation;Notch 2 intracellular domain	2470	1	Y	PGTHMSEPPHNNMQVYA______________	NOTCH2_Y2470	Known	0	0	0	0	1623800	0	0	0	0	0	0	0	0
Q04837	SSBP1	Single-stranded DNA-binding protein, mitochondrial	119	0.997807	Y	KGSRIYLEGKIDYGEYMDKNNVRRQATTIIA	SSBP1_Y119	Known	0	0	8196700	0	0	0	0	2351800	0	0	0	0	0
Q04837	SSBP1	Single-stranded DNA-binding protein, mitochondrial	73	1	Y	SLATNEMWRSGDSEVYQLGDVSQKTTWHRIS	SSBP1_Y73	Known	0	4134100	5325200	0	0	0	0	0	10932000	0	0	0	0
Q04912	MST1R	Macrophage-stimulating protein receptor;Macrophage-stimulating protein receptor alpha chain;Macrophage-stimulating protein receptor beta chain	1238	0.99926	Y	KVADFGLARDILDREYYSVQQHRHARLPVKW	MST1R_Y1238	Known	0	0	4485000	0	0	0	0	4036300	5480700	0	25450000	0	14353000
Q04912	MST1R	Macrophage-stimulating protein receptor;Macrophage-stimulating protein receptor alpha chain;Macrophage-stimulating protein receptor beta chain	1239	0.980391	Y	VADFGLARDILDREYYSVQQHRHARLPVKWM	MST1R_Y1239	Known	0	0	0	0	0	0	0	0	0	0	0	0	0
Q05397	PTK2	Focal adhesion kinase 1	5	0.999999	Y	___________MAAAYLDPNLNHTPNSSTKT	PTK2_Y5	Known	0	0	3477900	0	0	0	0	0	0	0	0	0	0
Q05397	PTK2	Focal adhesion kinase 1	861	1	Y	REDGSLQGPIGNQHIYQPVGKPDPAAPPKKP	PTK2_Y861	Known	0	0	17218000	0	0	0	0	0	0	0	0	0	5601800
Q05655	PRKCD	Protein kinase C delta type;Protein kinase C delta type regulatory subunit;Protein kinase C delta type catalytic subunit	313	1	Y	ASRRSDSASSEPVGIYQGFEKKTGVAGEDMQ	PRKCD_Y313	Known	445580000	67654000	145210000	418330000	286070000	119460000	146220000	908740000	873280000	115600000	173270000	126350000	1411400000
Q05655	PRKCD	Protein kinase C delta type;Protein kinase C delta type regulatory subunit;Protein kinase C delta type catalytic subunit	630	1	Y	RLEPPFRPKVKSPRDYSNFDQEFLNEKARLS	PRKCD_Y630	Known	5218500	2422700	1830600	0	0	1125600	1824300	9736200	0	0	0	695590	9220900
Q05655	PRKCD	Protein kinase C delta type;Protein kinase C delta type regulatory subunit;Protein kinase C delta type catalytic subunit	374	1	Y	SFGKVLLGELKGRGEYFAIKALKKDVVLIDD	PRKCD_Y374	Known	61204000	34487000	20564000	0	56252000	13794000	26994000	57965000	71338000	0	0	38112000	64164000
Q05655	PRKCD	Protein kinase C delta type;Protein kinase C delta type regulatory subunit;Protein kinase C delta type catalytic subunit	334	0.999989	Y	KTGVAGEDMQDNSGTYGKIWEGSSKCNINNF	PRKCD_Y334	Known	57572000	31812000	203420000	36470000	34271000	39963000	69043000	883950000	323540000	14785000	74518000	21104000	323490000
Q06124	PTPN11	Tyrosine-protein phosphatase non-receptor type 11	584	1	Y	PTPPCAEMREDSARVYENVGLMQQQKSFR__	PTPN11_Y584	Known	0	0	13849000	0	0	0	6769200	6775600	9443600	0	0	0	16843000
Q06323	PSME1	Proteasome activator complex subunit 1	32	0.916745	Y	FREDLCTKTENLLGSYFPKKISELDAFLKEP	PSME1_Y32	Novel	0	0	0	0	0	1084600	0	0	0	0	0	0	0
Q06418	TYRO3	Tyrosine-protein kinase receptor TYRO3	849	0.999993	Y	GSGMGAVGGTPSDCRYILTPGGLAEQPGQAE	TYRO3_Y849	Known	0	0	0	0	0	822700	0	0	0	0	3104400	0	1145600
Q07157	TJP1	Tight junction protein ZO-1	1165	0.842421	Y	PRASALRHEEQPAPGYDTHGRLRPEAQPHPS	TJP1_Y1165	Known	0	0	1756700	0	0	0	0	0	0	0	0	0	0
Q07157	TJP1	Tight junction protein ZO-1	1008	1	Y	LSSHVDPTKVYRKDPYPEEMMRQNHVLKQPA	TJP1_Y1008	Novel	0	0	1042400	0	0	0	0	0	0	0	0	0	0
Q07157	TJP1	Tight junction protein ZO-1	895	0.987848	Y	PVREDSSGMHHENQTYPPYSPQAQPQPIHRI	TJP1_Y895	Known	0	0	0	0	0	0	0	6734000	4871100	0	0	0	0
Q07283	TCHH	Trichohyalin	890	0.987507	Y	RWQLEEERKRRRHTLYAKPALQEQLRKEQQL	TCHH_Y890	Known	0	0	0	0	0	15151000	0	0	0	0	0	0	0
Q07283	TCHH	Trichohyalin	1931	0.999583	Y	GTHQFASVPVRSSPLYEYIQEQRSQYRP___	TCHH_Y1931	Known	0	0	1150700	0	0	0	0	0	0	0	0	0	0
Q07617	SPAG1	Sperm-associated antigen 1	660	0.898774	Y	KYSECLKINNKECAIYTNRALCYLKLCQFEE	SPAG1_Y660	Known	1281800	679310	0	2840200	654450	2413000	0	774760	0	0	0	0	0
Q07912	TNK2	Activated CDC42 kinase 1	518	0.801223	Y	TSRPPQHLGGVKKPTYDPVSEDQDPLSSDFK	TNK2_Y518	Known	0	0	0	0	0	0	86036000	0	0	0	0	0	44491000
Q07912	TNK2	Activated CDC42 kinase 1	859	0.997184	Y	ILPIVRDGKKVSSTHYYLLPERPSYLERYQR	TNK2_Y859	Known	6623400	4160000	68498000	0	6217500	14447000	8017300	14012000	6191700	5292200	3596200	11876000	5412200
Q07912	TNK2	Activated CDC42 kinase 1	860	0.955336	Y	LPIVRDGKKVSSTHYYLLPERPSYLERYQRF	TNK2_Y860	Known	0	0	3153700	0	0	0	0	0	0	0	0	0	0
Q08174	PCDH1	Protocadherin-1	897	1	Y	AKSGYQAGKKETKDLYAPKPSGKASKGNKSK	PCDH1_Y897	Known	14692000	4844700	0	14201000	0	0	0	0	14897000	0	11025000	0	0
Q08345	DDR1	Epithelial discoidin domain-containing receptor 1	513	0.999994	Y	PCVPNGSALLLSNPAYRLLLATYARPPRGPG	DDR1_Y513	Known	156770000	21969000	85899000	35085000	197810000	15077000	84629000	41211000	83079000	32814000	14483000	176440000	310610000
Q08357	SLC20A2	Sodium-dependent phosphate transporter 2	377	0.798126	Y	HIDRGPEEKPAQESNYRLLRRNNSYTCYTAA	SLC20A2_Y377	Known	9044100	0	0	0	0	0	0	0	0	23500000	0	0	0
Q08357	SLC20A2	Sodium-dependent phosphate transporter 2	344	0.996174	Y	GTFGFDGHTRSDGHVYHTVHKDSGLYKDLLH	SLC20A2_Y344	Known	0	0	0	2442400	0	0	0	0	1052900	6993900	0	0	0
Q08554	DSC1	Desmocollin-1	787	0.999553	Y	QGIKTQQSFEMVKGGYTLDSNKGGGHQTLES	DSC1_Y787	Novel	0	0	0	0	0	6146800	0	0	0	0	0	0	0
Q09666	AHNAK	Neuroblast differentiation-associated protein AHNAK	1469	0.999813	Y	PDVGLHLKGPKMKGDYDVTVPKVEGEIKAPD	AHNAK_Y1469	Known	0	2449300	3678800	0	0	0	0	0	0	0	0	0	6223700
Q09666	AHNAK	Neuroblast differentiation-associated protein AHNAK	160	0.995069	Y	ETQSRTITVTRRVTAYTVDVTGREGAKDIDI	AHNAK_Y160	Known	0	0	17642000	0	0	0	5371400	3373900	5301900	0	2124200	0	0
Q09666	AHNAK	Neuroblast differentiation-associated protein AHNAK	5836	0.945291	Y	KFGTFGGLGSKSKGHYEVTGSDDETGKLQGS	AHNAK_Y5836	Known	0	0	1204400	0	1269100	3764800	0	0	0	0	0	0	0
Q09666	AHNAK	Neuroblast differentiation-associated protein AHNAK	964	0.999208	Y	PDVDLHMKGPKVKGEYDMTVPKLEGDLKGPK	AHNAK_Y964	Known	0	0	13900000	0	0	12674000	8176300	16441000	8336300	0	0	0	7726800
Q09666	AHNAK	Neuroblast differentiation-associated protein AHNAK	715	0.999982	Y	PDVDLHVKGTKVKGEYDVTVPKLEGELKGPK	AHNAK_Y715	Known	3819500	0	22596000	0	5084300	13642000	11647000	0	15700000	0	2429600	7472700	8376200
Q0VAQ4	SMAGP	Small cell adhesion glycoprotein	95	0.999933	Y	VQMESDLAKGSEKEEYFI_____________	SMAGP_Y95	Known	0	0	0	0	0	0	0	0	4094100	0	5997000	0	0
Q10469	MGAT2	Alpha-1,6-mannosyl-glycoprotein 2-beta-N-acetylglucosaminyltransferase	301	0.999994	Y	CDVLSLGTYSASRSFYGMADKVDVKTWKSTE	MGAT2_Y301	Known	0	0	0	0	0	0	2589500	0	0	0	0	0	0
Q10589	BST2	Bone marrow stromal antigen 2	8	0.985964	Y	________MASTSYDYCRVPMEDGDKRCKLL	BST2_Y8	Known	0	0	0	0	0	0	3543900	0	0	31717000	3953700	0	0
Q12797	ASPH	Aspartyl/asparaginyl beta-hydroxylase	90	1	Y	FDLVDYEEVLGKLGIYDADGDGDFDVDDAKV	ASPH_Y90	Known	0	0	848200	0	0	0	0	0	0	0	0	0	0
Q12929	EPS8	Epidermal growth factor receptor kinase substrate 8	602	0.994739	Y	IVRPPESGLGRADPPYTHTIQKQRMEYGPRP	EPS8_Y602	Known	51640000	48746000	0	222060000	83446000	0	126230000	35674000	107590000	218320000	281530000	23906000	42979000
Q12929	EPS8	Epidermal growth factor receptor kinase substrate 8	51	1	Y	GSKTSAKALYEQRKNYARDSVSSVSDISQYR	EPS8_Y51	Known	0	0	0	0	0	0	0	0	0	0	0	0	0
Q12929	EPS8	Epidermal growth factor receptor kinase substrate 8	525	1	Y	AVAFKPTSNRHIDRNYEPLKTQPKKYAKSKY	EPS8_Y525	Known	122540000	147390000	12819000	1230100000	40689000	0	417870000	193720000	407330000	579660000	1546300000	57389000	102400000
Q12929	EPS8	Epidermal growth factor receptor kinase substrate 8	485	0.999987	Y	QEIKRLSTEHSSVSEYHPADGYAFSSNIYTR	EPS8_Y485	Known	11271000	10792000	0	105200000	0	0	23707000	0	31256000	50540000	83191000	0	8672000
Q12929	EPS8	Epidermal growth factor receptor kinase substrate 8	491	1	Y	STEHSSVSEYHPADGYAFSSNIYTRGSHLDQ	EPS8_Y491	Known	0	64134000	15704000	0	64946000	0	0	0	0	0	175870000	8680100	0
Q12929	EPS8	Epidermal growth factor receptor kinase substrate 8	498	0.881473	Y	SEYHPADGYAFSSNIYTRGSHLDQGEAAVAF	EPS8_Y498	Known	49706000	49662000	0	152080000	0	0	0	0	172870000	195490000	240900000	0	0
Q12929	EPS8	Epidermal growth factor receptor kinase substrate 8	613	0.80705	Y	ADPPYTHTIQKQRMEYGPRPADTPPAPSPPP	EPS8_Y613	Novel	4069300	0	0	6478900	0	0	0	0	6318600	0	0	0	0
Q12929	EPS8	Epidermal growth factor receptor kinase substrate 8	15	0.999537	Y	_MNGHISNHPSSFGMYPSQMNGYGSSPTFSQ	EPS8_Y15	Novel	0	0	0	0	0	0	0	0	0	0	0	0	0
Q12929	EPS8	Epidermal growth factor receptor kinase substrate 8	22	0.984127	Y	NHPSSFGMYPSQMNGYGSSPTFSQTDREHGS	EPS8_Y22	Known	0	0	0	223090000	0	0	77000000	95019000	87606000	220010000	260570000	41596000	0
Q12955	ANK3	Ankyrin-3	533	0.798551	Y	LLQQGASPNAATTSGYTPLHLSAREGHEDVA	ANK3_Y533	Known	0	0	0	9206200	7506000	0	0	6375800	15532000	31955000	0	47443000	14599000
Q12955	ANK3	Ankyrin-3	575	1	Y	ITTKKGFTPLHVAAKYGKLEVANLLLQKSAS	ANK3_Y575	Known	0	0	1918700	0	0	0	0	0	0	0	0	4931800	0
Q12965	MYO1E	Unconventional myosin-Ie	7	0.999998	Y	_________MGSKGVYQYHWQSHNVKHSGVD	MYO1E_Y7	Known	11397000	0	0	0	0	4152300	0	10212000	30264000	0	15375000	0	8180400
Q12965	MYO1E	Unconventional myosin-Ie	971	0.999985	Y	PPPPGYHQNGVIRNQYVPYPHAPGSQRSNQK	MYO1E_Y971	Known	0	0	3694800	1105600	0	0	0	0	1750500	4627400	0	0	0
Q12965	MYO1E	Unconventional myosin-Ie	941	0.988471	Y	KNSRPTRRNTTQNTGYSSGTQNANYPVRAAP	MYO1E_Y941	Known	2245600	1207900	0	3160700	0	0	1224800	0	3815800	7767700	3707700	0	0
Q13017	ARHGAP5	Rho GTPase-activating protein 5	1091	0.926685	Y	RVPLAHPEDMDPSDNYAEPIDTIFKQKGYSD	ARHGAP5_Y1091	Known	0	0	1255600	0	0	0	0	0	0	0	1136200	0	0
Q13113	PDZK1IP1	PDZK1-interacting protein 1	99	0.999999	Y	SSMAASFRSSEHENAYENVPEEEGKVRSTPM	PDZK1IP1_Y99	Known	184570000	105870000	38306000	28303000	0	19341000	99326000	7749900	201710000	246300000	0	13591000	34154000
Q13113	PDZK1IP1	PDZK1-interacting protein 1	83	0.997861	Y	VGNKADGVLVGTDGRYSSMAASFRSSEHENA	PDZK1IP1_Y83	Novel	35947000	0	0	0	0	0	22044000	0	10827000	48853000	0	0	9086300
Q13151	HNRNPA0	Heterogeneous nuclear ribonucleoprotein A0	180	0.991438	Y	GHRVEVKKAVPKEDIYSGGGGGGSRSSRGGR	HNRNPA0_Y180	Known	0	0	0	0	1861000	0	0	1108200	1085200	0	0	0	0
Q13228	SELENBP1	Selenium-binding protein 1	278	1	Y	QGFVGCALSSTIQRFYKNEGGTWSVEKVIQV	SELENBP1_Y278	Known	0	0	0	0	0	0	2285200	0	2396100	0	0	0	0
Q13232	NME3	Nucleoside diphosphate kinase 3	69	0.999996	Y	ALKLVQASEELLREHYAELRERPFYGRLVKY	NME3_Y69	Known	4313000	2702100	0	0	0	0	0	0	0	0	0	0	5928300
Q13283	G3BP1	Ras GTPase-activating protein-binding protein 1	56	1	Y	VHGGLDSNGKPADAVYGQKEIHRKVMSQNFT	G3BP1_Y56	Known	6924100	0	5616400	0	3968900	5354500	0	6872500	6293300	0	0	5477600	3083800
Q13310	PABPC4	Polyadenylate-binding protein 4	364	1	Y	AVTEMNGRIVGSKPLYVALAQRKEERKAHLT	PABPC4_Y364	Known	0	0	0	0	4270100	1823100	0	0	0	0	0	1480700	0
Q13315	ATM	Serine-protein kinase ATM	2969	1	Y	YDPLFDWTMNPLKALYLQQRPEDETELHPTL	ATM_Y2969	Known	0	0	19750000	0	0	0	0	0	0	0	0	0	0
Q13443	ADAM9	Disintegrin and metalloproteinase domain-containing protein 9	769	1	Y	PRHVSPVTPPREVPIYANRFAVPTYAAKQPQ	ADAM9_Y769	Known	182510000	78377000	76721000	271590000	84220000	13755000	30523000	101680000	122980000	240850000	122830000	0	23383000
Q13443	ADAM9	Disintegrin and metalloproteinase domain-containing protein 9	778	0.930058	Y	PREVPIYANRFAVPTYAAKQPQQFPSRPPPP	ADAM9_Y778	Known	88544000	31893000	15530000	0	9182600	2733000	4399200	35543000	20865000	84555000	29979000	0	0
Q13443	ADAM9	Disintegrin and metalloproteinase domain-containing protein 9	736	0.999846	Y	DQLWRSYFRKKRSQTYESDGKNQANPSRQPG	ADAM9_Y736	Known	134820000	55984000	15132000	146390000	9645000	0	6573900	26248000	30051000	146100000	41292000	3347400	0
Q13443	ADAM9	Disintegrin and metalloproteinase domain-containing protein 9	815	0.905222	Y	QGNLIPARPAPAPPLYSSLT___________	ADAM9_Y815	Known	52090000	12234000	12778000	65450000	17731000	0	0	16665000	15744000	97808000	44602000	0	6586700
Q13480	GAB1	GRB2-associated-binding protein 1	659	1	Y	KSSGSGSSVADERVDYVVVDQQKTLALKSTR	GAB1_Y659	Known	1988700	0	81999000	0	0	0	20105000	0	57166000	0	2767700	0	10736000
Q13546	RIPK1	Receptor-interacting serine/threonine-protein kinase 1	387	0.943751	Y	PSLQSKLQDEANYHLYGSRMDRQTKQQPRQN	RIPK1_Y387	Known	0	0	0	0	2687800	0	0	0	0	0	0	0	0
Q13561	DCTN2	Dynactin subunit 2	86	0.979158	Y	DRIGKTKRTGYESGEYEMLGEGLGVKETPQQ	DCTN2_Y86	Known	0	0	315910	0	0	563900	0	0	0	0	0	0	0
Q13561	DCTN2	Dynactin subunit 2	313	0.914981	Y	ASVEDADTQSKVHQLYETIQRWSPIASTLPE	DCTN2_Y313	Known	0	0	3554500	0	0	0	4556200	0	0	0	0	2840500	0
Q13617	CUL2	Cullin-2	107	1	Y	EEYSKGADYMDCLYRYLNTQFIKKNKLTEAD	CUL2_Y107	Novel	0	2083600	0	11558000	0	2984300	0	9568100	0	0	6283500	10367000	0
Q13671	RIN1	Ras and Rab interactor 1	36	1	Y	TTGHLAREKPAQDPLYDVPNASGGQAGGPQR	RIN1_Y36	Known	29149000	0	61008000	0	14393000	37160000	3615300	15532000	27804000	8598200	25402000	155020000	22963000
Q13813	SPTAN1	Spectrin alpha chain, non-erythrocytic 1	361	0.886572	Y	IRTLAAERHARLNDSYRLQRFLADFRDLTSW	SPTAN1_Y361	Novel	0	0	0	0	0	0	0	0	2024900	0	0	0	0
Q13813	SPTAN1	Spectrin alpha chain, non-erythrocytic 1	1176	0.999806	Y	GLMAEEVQAVQQQEVYGMMPRDETDSKTASP	SPTAN1_Y1176	Known	0	0	0	0	0	0	0	0	0	0	0	0	2730300
Q13835	PKP1	Plakophilin-1	214	1	Y	CPVRPPSCASKQDPVYIPPISCNKDLSFGHS	PKP1_Y214	Known	0	0	0	0	0	50228000	0	0	1413800	0	0	4995000	0
Q13835	PKP1	Plakophilin-1	544	0.999978	Y	PLPEEETNPKGSGWLYHSDAIRTYLNLMGKS	PKP1_Y544	Known	0	0	0	0	0	24151000	0	0	0	0	0	0	0
Q13835	PKP1	Plakophilin-1	71	0.999998	Y	SSQSSTLSHSNRGSMYDGLADNYNYGTTSRS	PKP1_Y71	Known	0	0	0	0	0	101340000	0	0	2387300	0	0	7668700	0
Q13835	PKP1	Plakophilin-1	78	0.983231	Y	SHSNRGSMYDGLADNYNYGTTSRSSYYSKFQ	PKP1_Y78	Known	0	0	0	0	0	38043000	0	0	0	0	0	1948200	0
Q13835	PKP1	Plakophilin-1	80	0.990199	Y	SNRGSMYDGLADNYNYGTTSRSSYYSKFQAG	PKP1_Y80	Known	3001500	0	7435000	0	0	247410000	0	2358800	8532500	0	0	35948000	1305700
Q13835	PKP1	Plakophilin-1	526	1	Y	TGCFSNKSDKMMNNNYDCPLPEEETNPKGSG	PKP1_Y526	Known	8297900	0	5289500	0	0	224250000	0	0	0	0	0	16496000	0
Q13835	PKP1	Plakophilin-1	184	0.999236	Y	KGTLGSKGQKTTQNRYSFYSTCSGQKAIKKC	PKP1_Y184	Known	0	0	0	0	0	126280000	0	0	0	0	0	0	0
Q13835	PKP1	Plakophilin-1	187	0.999999	Y	LGSKGQKTTQNRYSFYSTCSGQKAIKKCPVR	PKP1_Y187	Known	14377000	0	6808600	0	1266000	331620000	0	6701600	32474000	0	0	28338000	4114300
Q13835	PKP1	Plakophilin-1	499	1	Y	YRLDAEVPTRYRQLEYNARNAYTEKSSTGCF	PKP1_Y499	Known	0	0	0	0	0	15912000	0	0	0	0	0	0	0
Q13882	PTK6	Protein-tyrosine kinase 6	342	0.999939	Y	KVGDFGLARLIKEDVYLSHDHNIPYKWTAPE	PTK6_Y342	Known	0	0	30009000	0	3619500	27886000	19285000	20783000	41871000	0	0	0	0
Q13882	PTK6	Protein-tyrosine kinase 6	351	0.99639	Y	LIKEDVYLSHDHNIPYKWTAPEALSRGHYST	PTK6_Y351	Known	4938800	0	0	0	2537600	0	0	0	0	0	0	17470000	0
Q13882	PTK6	Protein-tyrosine kinase 6	447	0.999504	Y	PCFKALRERLSSFTSYENPT___________	PTK6_Y447	Known	176350000	0	282310000	244610000	58429000	71741000	371900000	30742000	119940000	0	4538400	162010000	46986000
Q13882	PTK6	Protein-tyrosine kinase 6	114	0.9999	Y	TGAFLIRVSEKPSADYVLSVRDTQAVRHYKI	PTK6_Y114	Known	138840000	36779000	114510000	130290000	29543000	47075000	71015000	19250000	38815000	14847000	7307300	33906000	27381000
Q13905	RAPGEF1	Rap guanine nucleotide exchange factor 1	561	0.849199	Y	KKNKHMLAYMQLLEDYSEPQPSMFYQTPQNE	RAPGEF1_Y561	Known	0	0	0	0	6487500	0	0	0	0	0	0	5637000	0
Q14116	IL18	Interleukin-18	159	0.999441	Y	GHDNKMQFESSSYEGYFLACEKERDLFKLIL	IL18_Y159	Novel	1203700	0	2659700	0	0	0	0	0	0	0	0	0	1141200
Q14126	DSG2	Desmoglein-2	775	0.99982	Y	AQAAAVALNEEFLRNYFTDKAASYTEEDENH	DSG2_Y775	Known	3008800	0	0	7639400	0	0	0	0	0	0	0	0	6190000
Q14126	DSG2	Desmoglein-2	882	0.932705	Y	SHSLCEQTMVNSENTYSSGSSFPVPKSLQEA	DSG2_Y882	Known	23098000	0	27376000	31542000	9705500	0	0	0	27080000	0	9664300	17541000	12672000
Q14126	DSG2	Desmoglein-2	1013	1	Y	GSNPLEGTQHLQDVPYVMVRERESFLAPSSG	DSG2_Y1013	Known	16588000	3235300	6061900	35251000	9341800	0	0	3465100	20773000	16232000	0	10977000	4397100
Q14126	DSG2	Desmoglein-2	1061	0.992222	Y	VTERVLAPASTLQSSYQIPTENSMTARNTTV	DSG2_Y1061	Known	0	0	10542000	16265000	0	0	0	2537900	5872300	0	2866700	4725300	7936000
Q14126	DSG2	Desmoglein-2	968	0.995175	Y	LGPSQPQSLIVTERVYAPASTLVDQPYANEG	DSG2_Y968	Known	0	3784700	2574000	8596500	0	0	0	0	0	0	0	0	7610700
Q14126	DSG2	Desmoglein-2	979	0.999552	Y	TERVYAPASTLVDQPYANEGTVVVTERVIQP	DSG2_Y979	Known	6801800	1044100	2458800	0	0	0	0	0	601540	0	0	0	3723000
Q14134	TRIM29	Tripartite motif-containing protein 29	544	1	Y	DLPVVQGSSSFSLKGYPSLMRSQSPKAQPQT	TRIM29_Y544	Known	0	0	18210000	0	0	13527000	0	0	0	0	0	0	0
Q14134	TRIM29	Tripartite motif-containing protein 29	106	0.999999	Y	SNYFSMDSMEGKRSPYAGLQLGAAKKPPVTF	TRIM29_Y106	Known	0	0	15266000	0	0	27174000	5486000	3329500	0	0	0	19240000	0
Q14134	TRIM29	Tripartite motif-containing protein 29	450	0.999666	Y	NFIERNHMENGGDHRYVNNYTNSFGGEWSAP	TRIM29_Y450	Novel	0	0	4491300	0	0	5869500	0	0	0	0	0	12854000	0
Q14134	TRIM29	Tripartite motif-containing protein 29	454	0.966739	Y	RNHMENGGDHRYVNNYTNSFGGEWSAPDTMK	TRIM29_Y454	Known	0	0	7340500	0	0	3172700	1212300	0	0	0	0	0	0
Q14197	ICT1	Peptidyl-tRNA hydrolase ICT1, mitochondrial	49	0.999977	Y	KDGTEFKSIYSLDKLYPESQGSDTAWRVPNG	ICT1_Y49	Known	0	0	41540000	24096000	0	0	0	0	0	58818000	35537000	64339000	0
Q14247	CTTN	Src substrate cortactin	446	0.985948	Y	LSYRGPVSGTEPEPVYSMEAADYREASSQQG	CTTN_Y446	Known	1441100	0	8189400	3079300	7284600	2756000	0	0	1454300	0	0	0	2824900
Q14247	CTTN	Src substrate cortactin	453	0.985735	Y	SGTEPEPVYSMEAADYREASSQQGLAYATEA	CTTN_Y453	Known	0	0	949280	0	0	0	0	0	0	0	0	0	0
Q14247	CTTN	Src substrate cortactin	421	0.797717	Y	PAPQPTEERLPSSPVYEDAASFKAELSYRGP	CTTN_Y421	Known	0	0	12342000	0	0	0	0	0	2399800	0	0	0	0
Q14247	CTTN	Src substrate cortactin	84	0.999926	Y	LKEKELETGPKASHGYGGKFGVEQDRMDKSA	CTTN_Y84	Known	0	0	0	0	2796100	0	0	0	0	0	0	0	0
Q14247	CTTN	Src substrate cortactin	334	0.993407	Y	KNASTFEDVTQVSSAYQKTVPVEAVTSKTSN	CTTN_Y334	Known	4919100	0	23685000	18529000	18057000	0	15513000	6412300	0	0	7166100	12651000	0
Q14247	CTTN	Src substrate cortactin	302	0.99681	Y	FDYKEKLAKHESQQDYSKGFGGKYGVQKDRM	CTTN_Y302	Known	0	0	1254700	0	0	0	0	0	0	0	0	0	0
Q14247	CTTN	Src substrate cortactin	178	0.998879	Y	GVQADRVDKSAVGFDYQGKTEKHESQRDYSK	CTTN_Y178	Known	5942100	0	4757200	0	10175000	0	0	0	2903300	0	3708800	0	0
Q14258	TRIM25	E3 ubiquitin/ISG15 ligase TRIM25	278	1	Y	IKEEEKRVNSKFDTIYQILLKKKSEIQTLKE	TRIM25_Y278	Known	0	0	0	0	18117000	3113100	0	3249400	3654900	0	7236000	0	1336100
Q14258	TRIM25	E3 ubiquitin/ISG15 ligase TRIM25	463	0.888378	Y	SRPELLEYYIKVILDYNTAHNKVALSECYTV	TRIM25_Y463	Novel	0	0	1471500	0	0	0	0	0	2092700	0	0	0	0
Q14451	GRB7	Growth factor receptor-bound protein 7	107	0.999334	Y	GLLPRDASRPHVVKVYSEDGACRSVEVAAGA	GRB7_Y107	Known	17576000	72490000	83653000	27298000	96670000	116890000	12486000	12027000	19002000	27646000	1937600	66123000	8512300
Q14511	NEDD9	Enhancer of filamentation 1;Enhancer of filamentation 1 p55	345	1	Y	AETSEKANPQERDGVYDVPLHNPPDAKGSRD	NEDD9_Y345	Known	0	0	4792500	0	0	0	2199500	0	0	0	921030	0	7266000
Q14511	NEDD9	Enhancer of filamentation 1;Enhancer of filamentation 1 p55	241	1	Y	PPSACRDEAGLREKDYDFPPPMRQAGRPDLR	NEDD9_Y241	Known	0	0	12362000	0	0	0	4310900	0	0	0	0	0	9214500
Q14511	NEDD9	Enhancer of filamentation 1;Enhancer of filamentation 1 p55	214	0.937986	Y	PVFSVPVGEIKPQGVYDIPPTKGVYAIPPSA	NEDD9_Y214	Known	0	0	620330	0	0	0	0	0	0	0	0	0	0
Q14511	NEDD9	Enhancer of filamentation 1;Enhancer of filamentation 1 p55	317	1	Y	PPPQLGQSVGSQNDAYDVPRGVQFLEPPAET	NEDD9_Y317	Known	0	0	27472000	0	0	0	0	0	0	0	0	0	10060000
Q14511	NEDD9	Enhancer of filamentation 1;Enhancer of filamentation 1 p55	177	0.985745	Y	HGYVYEYPSRYQKDVYDIPPSHTTQGVYDIP	NEDD9_Y177	Known	0	0	0	0	0	0	3135100	0	0	0	0	0	0
Q14517	FAT1	Protocadherin Fat 1;Protocadherin Fat 1, nuclear form	4242	0.987427	Y	FLQRPYFDSKLNKNIYSDIPPQVPVRPISYT	FAT1_Y4242	Known	2551500	1117400	1090700	0	4416300	0	0	1348600	2920100	9248700	3023200	0	1209200
Q14574	DSC3	Desmocollin-3	848	0.985584	Y	LHRCNQNEDRMPSQDYVLTYNYEGRGSPAGS	DSC3_Y848	Known	0	0	0	0	0	3932500	0	0	0	0	0	0	0
Q14697	GANAB	Neutral alpha-glucosidase AB	563	1	Y	VFNGPEVTMLKDAQHYGGWEHRDVHNIYGLY	GANAB_Y563	Known	0	0	5569500	0	0	1972700	0	0	0	0	0	3317200	0
Q14764	MVP	Major vault protein	58	0.999993	Y	VLFAPMRMVTVPPRHYCTVANPVSRDAQGLV	MVP_Y58	Known	857120	0	0	0	0	0	0	0	0	0	0	0	1028500
Q14914	PTGR1	Prostaglandin reductase 1	16	0.998556	Y	MVRTKTWTLKKHFVGYPTNSDFELKTAELPP	PTGR1_Y16	Known	0	0	0	0	1003000	0	0	0	3185900	0	0	0	2838800
Q15012	LAPTM4A	Lysosomal-associated transmembrane protein 4A	230	1	Y	YEMAVKMPEKEPPPPYLPA____________	LAPTM4A_Y230	Known	0	0	0	0	0	0	0	0	0	7939200	0	0	0
Q15012	LAPTM4A	Lysosomal-associated transmembrane protein 4A	210	0.877155	Y	VPEIAVYPAFEAPPQYVLPTYEMAVKMPEKE	LAPTM4A_Y210	Known	2252000	0	0	0	0	0	0	0	0	0	0	0	0
Q15058	KIF14	Kinesin-like protein KIF14	1023	1	Y	IEELEKAKQHLEQEIYVNKKRLEMETLATKQ	KIF14_Y1023	Known	0	0	0	0	1524100	0	0	1001700	0	0	0	0	0
Q15067	ACOX1	Peroxisomal acyl-coenzyme A oxidase 1	232	0.962815	Y	PLPGITVGDIGPKFGYDEIDNGYLKMDNHRI	ACOX1_Y232	Known	0	0	5937100	0	0	0	0	0	0	0	0	0	0
Q15067	ACOX1	Peroxisomal acyl-coenzyme A oxidase 1	239	0.997529	Y	GDIGPKFGYDEIDNGYLKMDNHRIPRENMLM	ACOX1_Y239	Novel	0	0	0	0	0	0	0	0	0	0	0	0	1068100
Q15067	ACOX1	Peroxisomal acyl-coenzyme A oxidase 1	200	1	Y	NHAIVLAQLITKGKCYGLHAFIVPIREIGTH	ACOX1_Y200	Known	0	0	0	0	0	0	0	0	1164800	0	0	0	833950
Q15149	PLEC	Plectin	3362	0.999909	Y	LPLSEKAARARQEELYSELQARETFEKTPVE	PLEC_Y3362	Known	0	18116000	0	0	18111000	17655000	8435000	32843000	0	0	0	13099000	5845000
Q15149	PLEC	Plectin	2918	0.815128	Y	KLLSAERAVTGYKDPYTGQQISLFQAMQKGL	PLEC_Y2918	Novel	0	2698000	0	51592000	4298900	0	3370400	3204100	0	0	0	0	0
Q15149	PLEC	Plectin	3246	0.966683	Y	KLLSAEKAVTGYRDPYTGQSVSLFQALKKGL	PLEC_Y3246	Novel	0	2001000	0	10298000	5394900	0	0	0	0	0	0	0	0
Q15149	PLEC	Plectin	3329	0.88177	Y	DAKAYSDPSTGEPATYGELQQRCRPDQLTGL	PLEC_Y3329	Known	0	0	1362900	0	0	0	0	0	0	0	0	986820	0
Q15149	PLEC	Plectin	480	0.999804	Y	ELPAKEADKNRSKGIYQSLEGAVQAGQLKVP	PLEC_Y480	Known	0	2263100	4762900	0	0	0	0	7722700	0	0	0	0	0
Q15149	PLEC	Plectin	3777	0.923029	Y	IIEKTEIIRQQGLASYDYVRRRLTAEDLFEA	PLEC_Y3777	Known	0	7731400	0	0	2881100	0	0	0	3310500	0	0	2205000	0
Q15149	PLEC	Plectin	4393	0.832736	Y	GGFRSRSSSVGSSSSYPISPAVSRTQLASWS	PLEC_Y4393	Known	0	0	0	0	1010600	0	0	0	0	0	0	0	0
Q15149	PLEC	Plectin	3134	1	Y	PAAELLESRVIDRELYQQLQRGERSVRDVAE	PLEC_Y3134	Known	0	1957100	0	0	0	2441700	3798400	5808500	0	0	0	0	0
Q15149	PLEC	Plectin	498	1	Y	LEGAVQAGQLKVPPGYHPLDVEKEWGKLHVA	PLEC_Y498	Novel	0	0	1983200	0	0	0	0	0	0	0	0	2808000	0
Q15154	PCM1	Pericentriolar material 1 protein	1176	0.995622	Y	EQQQPLAQNSSGKTEYMAFPKPFESSSSIGA	PCM1_Y1176	Known	0	0	0	0	0	0	0	0	0	0	0	0	1871100
Q15464	SHB	SH2 domain-containing adapter protein B	297	0.906575	Y	QRQESVRSQHKGIQLYDTPYEPEGQSVDSDS	SHB_Y297	Known	0	2224900	8150200	0	0	0	0	0	0	0	0	0	0
Q15464	SHB	SH2 domain-containing adapter protein B	114	1	Y	PGSSLRKLRAMCRLDYCGGSGEPGGVQRAFS	SHB_Y114	Known	0	0	5452800	0	0	2009600	2678800	0	0	0	0	0	0
Q15464	SHB	SH2 domain-containing adapter protein B	444	0.98183	Y	ECSYLVRNSQTSKHDYSLSLRSNQGFMHMKL	SHB_Y444	Novel	0	0	8341600	0	0	0	0	0	0	0	0	0	0
Q15654	TRIP6	Thyroid receptor-interacting protein 6	123	0.999999	Y	NGGRGHASRRPDRQAYEPPPPPAYRTGSLKP	TRIP6_Y123	Known	0	0	0	0	0	0	1076100	0	0	0	0	0	0
Q15758	SLC1A5	Neutral amino acid transporter B(0)	524	0.996477	Y	PLPVPTEEGNPLLKHYRGPAGDATVASEKES	SLC1A5_Y524	Known	0	0	2956700	0	0	0	0	3129300	0	0	0	0	1685500
Q16555	DPYSL2	Dihydropyrimidinase-related protein 2	431	1	Y	SVKTISAKTHNSSLEYNIFEGMECRGSPLVV	DPYSL2_Y431	Known	0	0	0	0	1491100	0	0	0	0	0	0	0	0
Q16625	OCLN	Occludin	337	0.999965	Y	PMAYSSNGKVNDKRFYPESSYKSTPVPEVVQ	OCLN_Y337	Known	6483300	0	0	0	0	0	0	11894000	0	0	0	0	0
Q16625	OCLN	Occludin	342	0.788228	Y	SNGKVNDKRFYPESSYKSTPVPEVVQELPLT	OCLN_Y342	Known	0	0	0	0	0	0	0	0	3132900	0	0	0	3894400
Q16625	OCLN	Occludin	443	1	Y	QRQLYKRNFDTGLQEYKSLQSELDEINKELS	OCLN_Y443	Known	0	0	0	0	0	0	0	1231000	0	0	0	0	2171100
Q16625	OCLN	Occludin	315	0.864175	Y	NVSAGTQDVPSPPSDYVERVDSPMAYSSNGK	OCLN_Y315	Known	0	0	0	0	0	0	0	0	0	0	0	0	2194800
Q16625	OCLN	Occludin	325	0.809084	Y	SPPSDYVERVDSPMAYSSNGKVNDKRFYPES	OCLN_Y325	Known	0	0	0	0	0	0	0	6832500	0	0	0	0	3237500
Q16625	OCLN	Occludin	29	0.999843	Y	PDEFKPNHYAPSNDIYGGEMHVRPMLSQPAY	OCLN_Y29	Novel	0	0	0	0	0	0	0	0	0	0	0	0	0
Q16625	OCLN	Occludin	402	0.92538	Y	AGRSKRTEQDHYETDYTTGGESCDELEEDWI	OCLN_Y402	Known	0	0	0	0	0	0	0	0	0	0	0	0	2856600
Q16625	OCLN	Occludin	368	0.999866	Y	ELPLTSPVDDFRQPRYSSGGNFETPSKRAPA	OCLN_Y368	Known	13221000	5235700	2707500	28554000	0	0	6682100	29361000	27572000	0	11924000	0	20205000
Q16647	PTGIS	Prostacyclin synthase	430	1	Y	SEKKDFYKDGKRLKNYNMPWGAGHNHCLGRS	PTGIS_Y430	Novel	0	0	0	0	0	0	0	0	0	0	0	0	9450100
Q16774	GUK1	Guanylate kinase	53	0.99801	Y	HTTRNPRPGEENGKDYYFVTREVMQRDIAAG	GUK1_Y53	Known	4832200	1198400	4395900	0	0	0	0	0	3319900	0	0	0	2002300
Q16881	TXNRD1	Thioredoxin reductase 1, cytoplasmic	281	1	Y	YRVALREKKVVYENAYGQFIGPHRIKATNNK	TXNRD1_Y281	Known	7495600	2453000	0	0	11342000	0	0	6711400	0	0	0	0	0
Q16891	IMMT	MICOS complex subunit MIC60	33	0.887157	Y	LCGKFVLRPLRPCRRYSTSGSSGLTTGKIAG	IMMT_Y33	Novel	0	0	0	0	0	0	0	0	564050	0	0	0	0
Q2TAA2	IAH1	Isoamyl acetate-hydrolyzing esterase 1 homolog	229	1	Y	PLIEKKVSSLPLLLPYWRDVAEAKPELSLLG	IAH1_Y229	Known	2066200	446170	925340	0	0	0	821450	730600	3417200	0	0	0	1179100
Q2WGJ9	FER1L6	Fer-1-like protein 6	742	0.982458	Y	NRRVAYARIASKDLLYSPVAGQMGKHCGKIK	FER1L6_Y742	Known	0	0	0	0	0	0	0	0	1033400	0	0	0	0
Q2WGJ9	FER1L6	Fer-1-like protein 6	820	0.997647	Y	SSKGAGTNHPPSNLLYQEQHVFQLRAHMYQA	FER1L6_Y820	Known	0	0	0	0	0	0	0	0	4840100	0	0	0	0
Q2WGJ9	FER1L6	Fer-1-like protein 6	571	0.99784	Y	HPEKPLVTEGNRNYNYLPFEAKKPCVYFISS	FER1L6_Y571	Novel	0	0	0	0	0	0	0	0	2208300	0	0	0	0
Q2WGJ9	FER1L6	Fer-1-like protein 6	172	0.996494	Y	GSVLIGSFKVDLGTVYNQPGHQFCNKWALLT	FER1L6_Y172	Known	0	0	0	0	0	0	0	0	2429300	0	0	0	0
Q494U1	PLEKHN1	Pleckstrin homology domain-containing family N member 1	580	1	Y	PLTDGRSPRRSRDPGYDHLWDETLSSSHQKC	PLEKHN1_Y580	Known	0	0	7472800	0	0	0	0	0	0	0	0	0	0
Q494U1	PLEKHN1	Pleckstrin homology domain-containing family N member 1	518	0.999026	Y	PASDPRSCSSGPAGPYLLSKKGALQSRAAQR	PLEKHN1_Y518	Known	0	0	12868000	0	0	0	0	0	0	0	0	0	9477300
Q4LDE5	SVEP1	Sushi, von Willebrand factor type A, EGF and pentraxin domain-containing protein 1	1291	1	Y	SPCLNKGICVDGVAGYRCTCVKGFVGLHCET	SVEP1_Y1291	Novel	0	0	0	0	0	0	3142900	0	0	0	0	0	0
Q53FZ2	ACSM3	Acyl-coenzyme A synthetase ACSM3, mitochondrial	57	1	Y	NYESMKQDFKLGIPEYFNFAKDVLDQWTDKE	ACSM3_Y57	Known	2703900	0	0	0	0	0	0	0	0	0	1723000	0	0
Q53GD3	SLC44A4	Choline transporter-like protein 4	13	1	Y	___MGGKQRDEDDEAYGKPVKYDPSFRGPIK	SLC44A4_Y13	Known	35622000	17446000	0	0	0	0	45270000	1629400	0	6734400	0	0	6480300
Q53GD3	SLC44A4	Choline transporter-like protein 4	686	0.998084	Y	LEDLERNNGSLDRPYYMSKSLLKILGKKNEA	SLC44A4_Y686	Novel	2565900	0	0	0	0	0	0	0	4468400	0	0	0	0
Q53H82	LACTB2	Beta-lactamase-like protein 2	246	0.999331	Y	NFEKSFTVMELVKIIYKNTPENLHEMAKHNL	LACTB2_Y246	Novel	11243000	0	0	0	0	0	0	0	0	0	0	0	0
Q53SF7	COBLL1	Cordon-bleu protein-like 1	955	0.976354	Y	PSSFFLQMQKRVSGHYVTSAAAKSVHAAPNP	COBLL1_Y955	Known	0	0	0	0	0	741660	0	0	0	0	0	0	0
Q53TN4	CYBRD1	Cytochrome b reductase 1	252	0.973068	Y	PNGGTEQGARGSMPAYSGNNMDKSDSELNSE	CYBRD1_Y252	Known	0	0	0	0	0	0	16665000	0	7918900	0	0	0	2867700
Q58DX5	NAALADL2	Inactive N-acetylated-alpha-linked acidic dipeptidase-like protein 2	106	0.903645	Y	TSPKGRFQRLQEESDYITHYTRSAPKSNRCN	NAALADL2_Y106	Known	0	0	0	0	0	0	0	0	0	0	7507700	0	6387400
Q58FF8	HSP90AB2P	Putative heat shock protein HSP 90-beta 2	260	0.996396	Y	VEEYVSRMKEIQKSIYYITGESKEQVANSAF	HSP90AB2P_Y260	Known	0	3305600	0	0	0	0	0	5558800	0	0	0	0	8425300
Q58FF8	HSP90AB2P	Putative heat shock protein HSP 90-beta 2	261	0.979019	Y	EEYVSRMKEIQKSIYYITGESKEQVANSAFV	HSP90AB2P_Y261	Known	0	0	0	0	0	0	0	0	0	0	0	0	1338000
Q5K651	SAMD9	Sterile alpha motif domain-containing protein 9	1175	0.981014	Y	SSAFKESQQQSEDREYEVKERLYPKSKRRYD	SAMD9_Y1175	Known	0	0	0	0	0	0	0	0	997120	0	0	0	0
Q5SSJ5	HP1BP3	Heterochromatin protein 1-binding protein 3	379	0.999981	Y	LKKYVLENHPGTNSNYQMHLLKKTLQKCEKN	HP1BP3_Y379	Known	9892000	0	0	0	31518000	0	0	0	0	0	0	31035000	0
Q5SXH7	PLEKHS1	Pleckstrin homology domain-containing family S member 1	107	0.997423	Y	CHPDEVMSIRTTNREYFLIGHDREKIKDWVS	PLEKHS1_Y107	Known	0	5539000	0	0	0	0	26919000	0	0	0	0	0	4522900
Q5SZD1	C6orf141	Uncharacterized protein C6orf141	130	0.994434	Y	DLPHAGGEDHGEEPNYPSVFQRQKRISGRRV	C6orf141_Y130	Known	0	0	8785700	8336000	2404700	1982500	0	0	0	0	2835600	2155000	1924500
Q5T0W9	FAM83B	Protein FAM83B	433	0.99999	Y	KPSDSLSVASSSREGYVSHHNTPAQSFANRL	FAM83B_Y433	Known	4742800	0	11749000	0	0	6772800	4564600	5662800	8871900	0	0	0	19503000
Q5T0W9	FAM83B	Protein FAM83B	343	0.999828	Y	KIHKLDSSYFKNRGIYTLNEHDKYNIRSHGY	FAM83B_Y343	Known	0	0	0	0	0	4362100	0	6647400	0	0	0	0	5798000
Q5T0W9	FAM83B	Protein FAM83B	685	0.924359	Y	NSKANLDPGNSKHYVYSTLTRNRVRQPEKPK	FAM83B_Y685	Known	0	0	0	0	0	0	0	7323700	0	0	4131900	0	6627700
Q5T0W9	FAM83B	Protein FAM83B	358	0.996577	Y	YTLNEHDKYNIRSHGYKPHFVPNFNGPNAIR	FAM83B_Y358	Known	0	0	0	0	0	0	0	0	2610900	0	0	0	0
Q5T0Z8	C6orf132	Uncharacterized protein C6orf132	1142	0.999941	Y	RGAAEAKHKAPGSADYGFAPAAGRSPYTTTR	C6orf132_Y1142	Known	7264200	0	0	70530000	0	0	41282000	4104300	25241000	0	0	16746000	0
Q5T0Z8	C6orf132	Uncharacterized protein C6orf132	1177	0.760934	Y	INTFTVRPGTRHPISYVCSGAHRKATS____	C6orf132_Y1177	Known	0	0	0	3860100	0	0	0	0	0	0	0	0	0
Q5T0Z8	C6orf132	Uncharacterized protein C6orf132	477	0.998604	Y	RDPSQMEKLRNELAAYLCGSRREDRFLSHRP	C6orf132_Y477	Known	0	0	0	0	0	0	0	0	0	0	1383800	0	0
Q5T0Z8	C6orf132	Uncharacterized protein C6orf132	1017	0.967253	Y	ALQYLGRQSSPPRNNYSDLRQLPNAGPGAPP	C6orf132_Y1017	Known	0	0	0	0	0	0	1364700	0	0	0	0	0	0
Q5T0Z8	C6orf132	Uncharacterized protein C6orf132	769	0.895053	Y	FPPKTSPGGGEVPCLYKPHCHQSSLSREVAV	C6orf132_Y769	Novel	0	0	0	0	0	0	0	0	0	0	0	7760500	0
Q5T0Z8	C6orf132	Uncharacterized protein C6orf132	1045	1	Y	APPALGFSRFPAGARYAGAGGLERFSGGGRS	C6orf132_Y1045	Known	0	0	0	0	0	0	7418800	0	0	0	0	0	0
Q5T0Z8	C6orf132	Uncharacterized protein C6orf132	1158	0.999973	Y	GFAPAAGRSPYTTTRYGSPINTFTVRPGTRH	C6orf132_Y1158	Known	0	0	5199600	0	0	0	22294000	0	26331000	0	7766800	0	3529500
Q5T4B2	CERCAM	Probable inactive glycosyltransferase 25 family member 3	445	0.999881	Y	LMEDVEAEKLSWDLIYLGRKQVNPEKETAVE	CERCAM_Y445	Novel	0	0	0	127520000	0	0	0	56151000	0	0	0	0	0
Q5T5P2	KIAA1217	Sickle tail protein homolog	837	0.999704	Y	TDGLLKGTDAAQAAQYMAMEKATAAEVLKSQ	KIAA1217_Y837	Known	0	0	0	0	0	1208700	0	0	0	0	0	0	0
Q5T5P2	KIAA1217	Sickle tail protein homolog	387	0.879746	Y	DVKPDEDMSGKNIAMYRNEGFYADPYLYHEG	KIAA1217_Y387	Known	6869800	0	0	0	0	8180900	0	0	0	0	0	0	0
Q5T5P2	KIAA1217	Sickle tail protein homolog	262	0.999993	Y	LNDVRNIQDRSLLKVYNKDPAHAFNHTPKTM	KIAA1217_Y262	Novel	0	0	0	0	0	2551000	0	0	0	0	0	0	0
Q5T601	GPR110	Probable G-protein coupled receptor 110	889	0.999158	Y	PKFSKPFNPLQNKGHYAFSHTGDSSDNIMLT	GPR110_Y889	Novel	0	0	0	46221000	0	0	0	0	0	0	0	0	0
Q5VW32	BROX	BRO1 domain-containing protein BROX	20	0.995337	Y	FHRNPLKATAPVSFNYYGVVTGPSASKICND	BROX_Y20	Known	6136700	0	0	0	0	0	0	0	0	0	0	0	0
Q5VW32	BROX	BRO1 domain-containing protein BROX	21	0.995182	Y	HRNPLKATAPVSFNYYGVVTGPSASKICNDL	BROX_Y21	Novel	14681000	0	3668300	0	0	0	0	0	1955800	7905900	0	0	0
Q5VW32	BROX	BRO1 domain-containing protein BROX	281	1	Y	KCGEAIRSLQEAEKLYAKAEALCKEYGETKG	BROX_Y281	Known	7685200	0	6872500	16860000	1217900	1659800	1462700	0	7435500	0	4319400	0	3213200
Q5VWQ8	DAB2IP	Disabled homolog 2-interacting protein	833	0.999994	Y	GRPQLLAPLSFQNPVYQMAAGLPLSPRGLGD	DAB2IP_Y833	Known	1226400	0	0	0	1280800	0	0	1803200	0	3603100	2759900	12578000	0
Q5W0Z9	ZDHHC20	Probable palmitoyltransferase ZDHHC20	312	0.999999	Y	VGMDPEQASVTNQNEYARSSGSNQPFPIKPL	ZDHHC20_Y312	Known	14032000	4001200	0	17957000	4703000	1119300	3859000	3994600	5263100	11064000	9103200	0	4551900
Q5XXA6	ANO1	Anoctamin-1	981	0.999998	Y	KACPDSLGSPAPSHAYHGGVL__________	ANO1_Y981	Known	25468000	0	0	0	12227000	0	0	0	0	0	0	0	0
Q5XXA6	ANO1	Anoctamin-1	7	0.998955	Y	_________MRVNEKYSTLPAEDRSVHIINI	ANO1_Y7	Known	22402000	0	0	116680000	20369000	0	4759400	8686100	4792500	0	4956500	0	10850000
Q63HR2	TNS2	Tensin-2	483	0.999992	Y	DGSLTHTRGPLDGSPYAQVQRPPRQTPPAPS	TNS2_Y483	Known	296930000	0	0	382650000	228510000	0	254550000	215700000	196640000	294000000	0	197270000	189140000
Q68CR7	LRRC66	Leucine-rich repeat-containing protein 66	420	0.958684	Y	WQKKCQSKSPGLDNAYSNEGFYDDMEAAGHT	LRRC66_Y420	Novel	0	0	0	0	0	0	0	0	1824700	0	0	0	0
Q68CZ2	TNS3	Tensin-3	855	0.91706	Y	SMCSTPAFPVSPETPYVKTALRHPPFSPPEP	TNS3_Y855	Known	3243500	1263200	18716000	0	0	1429800	2372300	4310000	8187100	0	3236100	9457200	23088000
Q68CZ2	TNS3	Tensin-3	780	0.999806	Y	EQPLGGRLRKLSLGQYDNDAGGQLPFSKCAW	TNS3_Y780	Known	0	0	0	0	0	0	0	0	0	0	0	0	0
Q68CZ2	TNS3	Tensin-3	354	0.986037	Y	DGEVLHTQGPVDGSLYAKVRKKSSSDPGIPG	TNS3_Y354	Known	0	0	0	0	0	0	0	0	0	0	0	0	0
Q68D51	DENND2C	DENN domain-containing protein 2C	195	0.863499	Y	VLDSSYGITKSLENIYSEPEGQECGPSINPL	DENND2C_Y195	Known	0	0	3939300	0	0	0	0	0	0	0	0	0	0
Q68D51	DENND2C	DENN domain-containing protein 2C	185	0.818593	Y	DSSEKELNFRVLDSSYGITKSLENIYSEPEG	DENND2C_Y185	Known	0	0	1289100	0	0	0	0	0	0	0	0	0	0
Q6IA17	SIGIRR	Single Ig IL-1-related receptor	402	1	Y	VSDLGSRNYSARTDFYCLVSKDDM_______	SIGIRR_Y402	Known	6291900	0	2122100	26111000	0	0	1024100	2710100	0	10585000	8201200	0	1280000
Q6IQ23	PLEKHA7	Pleckstrin homology domain-containing family A member 7	243	1	Y	KYSFKAVHTGMRALIYNSSTAGSQAEQSGMR	PLEKHA7_Y243	Known	0	0	0	0	0	0	0	1877500	0	0	1327600	0	8187600
Q6P3X3	TTC27	Tetratricopeptide repeat protein 27	715	0.999999	Y	RVTSRVTNDGEIWRLYAHVYGNGQSEKPDEN	TTC27_Y715	Known	0	0	0	0	0	0	0	0	0	0	0	2382900	0
Q6P4E1	CASC4	Protein CASC4	160	0.988332	Y	QDYRKNNTYLVKRLEYESFQCGQQMKELRAQ	CASC4_Y160	Known	3236900	3817300	0	0	0	0	1682600	0	0	0	0	0	0
Q6P996	PDXDC1	Pyridoxal-dependent decarboxylase domain-containing protein 1	677	0.863905	Y	TFNLTAGSLESTEPIYVYKAQGAGVTLPPTP	PDXDC1_Y677	Known	0	0	0	0	0	0	0	612410	0	0	0	0	0
Q6PJG9	LRFN4	Leucine-rich repeat and fibronectin type-III domain-containing protein 4	594	0.90612	Y	RPQRSCSLDLGDAGCYGYARRLGGAWARRSH	LRFN4_Y594	Known	0	0	0	0	0	0	0	0	0	0	977310	0	0
Q6RW13	AGTRAP	Type-1 angiotensin II receptor-associated protein	133	0.899386	Y	LVHTGFLGSSQDRSAYQTIDSAEAPADPFAV	AGTRAP_Y133	Known	0	0	12447000	2254500	0	0	0	2040000	13709000	0	0	0	0
Q6S5L8	SHC4	SHC-transforming protein 4	424	1	Y	EKLCYLPGNSKCSSVYENCLEQSRAIGNVHP	SHC4_Y424	Known	0	0	0	0	0	0	3756400	0	4966700	0	0	0	0
Q6S5L8	SHC4	SHC-transforming protein 4	465	0.995309	Y	LLKHTCRVDLFDDPCYINTQALQSTPGSAGN	SHC4_Y465	Known	0	0	0	0	0	0	0	0	2270700	0	0	0	0
Q6UVK1	CSPG4	Chondroitin sulfate proteoglycan 4	2320	1	Y	LQFCRTPNPALKNGQYWV_____________	CSPG4_Y2320	Known	0	0	0	20585000	0	0	0	0	0	0	0	0	0
Q6UX06	OLFM4	Olfactomedin-4	269	0.998885	Y	ISKPSVVQLNWRGFSYLYGAWGRDYSPQHPN	OLFM4_Y269	Known	0	0	1221300	0	0	0	0	0	0	0	0	0	0
Q6UXM1	LRIG3	Leucine-rich repeats and immunoglobulin-like domains protein 3	936	0.998685	Y	PFLGSTGPMYLKGNVYGSDPFETYHTGCSPD	LRIG3_Y936	Novel	0	0	0	0	0	0	3023900	0	0	0	7021600	0	3950200
Q6UXM1	LRIG3	Leucine-rich repeats and immunoglobulin-like domains protein 3	1053	0.995134	Y	MGTFGKALRRPHLDAYSSFGQPSDCQPRAFY	LRIG3_Y1053	Known	0	3298000	0	0	4578800	0	0	0	0	0	0	3833600	0
Q6UXM1	LRIG3	Leucine-rich repeats and immunoglobulin-like domains protein 3	960	0.949902	Y	HTGCSPDPRTVLMDHYEPSYIKKKECYPCSH	LRIG3_Y960	Novel	0	488940	0	0	0	0	0	0	0	0	0	0	0
Q6UXM1	LRIG3	Leucine-rich repeats and immunoglobulin-like domains protein 3	964	0.991827	Y	SPDPRTVLMDHYEPSYIKKKECYPCSHPSEE	LRIG3_Y964	Novel	0	453210	0	0	0	0	0	0	0	0	0	0	455210
Q6UXY1	BAIAP2L2	Brain-specific angiogenesis inhibitor 1-associated protein 2-like protein 2	275	0.999951	Y	LGEFSSPRSRHGSGSYGTEPDARPASQLEPD	BAIAP2L2_Y275	Novel	0	0	0	0	0	0	0	0	13335000	30095000	9019100	0	0
Q6UXY1	BAIAP2L2	Brain-specific angiogenesis inhibitor 1-associated protein 2-like protein 2	497	0.771012	Y	TAVATDVKKLMSSEQYPPQELFPRGTNPFAT	BAIAP2L2_Y497	Novel	0	0	0	0	0	0	0	0	0	0	1175900	0	0
Q6UXY1	BAIAP2L2	Brain-specific angiogenesis inhibitor 1-associated protein 2-like protein 2	304	0.998302	Y	PDRRSLPRTPSASSLYSGSAQSSRSNSFGER	BAIAP2L2_Y304	Known	5566100	5174300	0	0	0	0	8448900	2998400	12716000	61199000	16157000	0	5211600
Q6UXY8	TMC5	Transmembrane channel-like protein 5	128	0.998796	Y	FQSHPYHRASSRQPDYPGSQRNPDFAGSSSS	TMC5_Y128	Known	5542000	0	0	0	0	0	0	0	0	0	0	0	0
Q6UXY8	TMC5	Transmembrane channel-like protein 5	146	0.955362	Y	SQRNPDFAGSSSSGNYAGSRTHPDHFGSLEP	TMC5_Y146	Known	26822000	6758100	6068700	9369900	0	0	6540900	14743000	0	24785000	8473300	0	0
Q6UXY8	TMC5	Transmembrane channel-like protein 5	19	0.918377	Y	YYRNNWSEEDPDYPDYSGSQNRTQGYLKTQG	TMC5_Y19	Known	18296000	5657200	5545700	7968000	0	0	2985700	6270600	13578000	22705000	4455700	0	5244900
Q6UXY8	TMC5	Transmembrane channel-like protein 5	110	0.861255	Y	SRTSPDHPTSLPEPDYSEFQSHPYHRASSRQ	TMC5_Y110	Known	31512000	0	0	21443000	0	0	0	11950000	39321000	42257000	0	0	0
Q6UXY8	TMC5	Transmembrane channel-like protein 5	118	0.999486	Y	TSLPEPDYSEFQSHPYHRASSRQPDYPGSQR	TMC5_Y118	Known	35755000	0	35620000	15546000	0	0	0	30943000	53235000	67092000	32804000	0	19679000
Q6UXY8	TMC5	Transmembrane channel-like protein 5	163	0.998712	Y	GSRTHPDHFGSLEPDYPGAQSNSDHPGPRAN	TMC5_Y163	Known	0	0	0	0	0	0	0	0	0	34894000	0	0	0
Q6UXY8	TMC5	Transmembrane channel-like protein 5	35	0.999767	Y	SGSQNRTQGYLKTQGYPDVPGPLNNPDYPGT	TMC5_Y35	Known	8766400	3382300	0	0	0	0	2405100	3560700	19830000	7608400	3334800	0	1450200
Q6UXY8	TMC5	Transmembrane channel-like protein 5	47	0.86919	Y	TQGYPDVPGPLNNPDYPGTRSNPYSVASRTR	TMC5_Y47	Known	3557300	0	0	0	0	0	0	0	0	0	0	0	0
Q6UXY8	TMC5	Transmembrane channel-like protein 5	65	0.998354	Y	TRSNPYSVASRTRPDYPGSLAEPNYPRSLSN	TMC5_Y65	Known	30175000	0	0	0	0	0	1861400	0	0	0	0	0	0
Q6UXY8	TMC5	Transmembrane channel-like protein 5	74	0.999999	Y	SRTRPDYPGSLAEPNYPRSLSNPDYSGTRSN	TMC5_Y74	Known	0	4252700	0	0	0	0	0	0	0	0	3880400	0	0
Q6XQN6	NAPRT	Nicotinate phosphoribosyltransferase	21	0.999996	Y	DPEARAAARPLLTDLYQATMALGYWRAGRAR	NAPRT_Y21	Known	10478000	0	0	0	0	0	0	0	0	0	0	0	0
Q6YP21	CCBL2	Kynurenine--oxoglutarate transaminase 3	112	0.76879	Y	YTRGFGHPSLVKALSYLYEKLYQKQIDSNKE	CCBL2_Y112	Novel	0	0	0	0	0	0	0	0	0	0	3399300	0	0
Q6ZNJ1	NBEAL2	Neurobeachin-like protein 2	2748	0.98706	Y	RSSRRISQVSSGETEYNPTEAR_________	NBEAL2_Y2748	Known	0	0	0	0	0	0	0	0	0	0	3212700	0	0
Q6ZRV2	FAM83H	Protein FAM83H	458	0.979918	Y	FQTSHFHRDQLYQQQYQWDPQLTPARPQGLF	FAM83H_Y458	Known	0	0	1302000	1761700	0	0	0	0	0	0	0	1667800	0
Q6ZRV2	FAM83H	Protein FAM83H	875	0.990238	Y	HQVLHNESKGSPTSAYPERKGSPTPGFSTRR	FAM83H_Y875	Known	0	0	0	0	0	0	0	0	0	0	0	0	0
Q6ZRV2	FAM83H	Protein FAM83H	1032	0.862157	Y	RGPRARLSSATANALYSSNLRDDTKAILEQI	FAM83H_Y1032	Known	0	0	4662300	0	0	0	0	0	0	0	0	0	0
Q6ZSS7	MFSD6	Major facilitator superfamily domain-containing protein 6	20	1	Y	KVAILTDDEEEQKRKYVLADPFNGISREPEP	MFSD6_Y20	Known	1178100	0	306720	0	0	0	448440	0	0	0	1123100	0	0
Q6ZUJ8	PIK3AP1	Phosphoinositide 3-kinase adapter protein 1	570	0.99955	Y	FKVFAEKSQERPGNFYVSSESIRKGPPVRPW	PIK3AP1_Y570	Known	0	0	0	0	0	0	0	0	0	0	1061400	0	0
Q6ZUM4	ARHGAP27	Rho GTPase-activating protein 27	93	0.88084	Y	PPGPHPSPAAPEPLAYDYRFVSAAATAGPDG	ARHGAP27_Y93	Novel	0	2082600	0	11767000	6724700	0	0	0	5320900	0	0	0	0
Q6ZUM4	ARHGAP27	Rho GTPase-activating protein 27	428	0.99845	Y	TQEQWVRLEDPHGKPYFYNPEDSSVRWELPQ	ARHGAP27_Y428	Novel	5675200	3232500	0	21198000	0	0	0	0	3857900	0	1897400	0	0
Q6ZUM4	ARHGAP27	Rho GTPase-activating protein 27	430	0.984849	Y	EQWVRLEDPHGKPYFYNPEDSSVRWELPQVP	ARHGAP27_Y430	Novel	0	0	0	4548100	0	0	0	0	0	0	0	0	0
Q6ZVL6	KIAA1549L	UPF0606 protein KIAA1549L	1232	1	Y	MINLPQRAKPVQGFDYAKQHLGQQGADEEVI	KIAA1549L_Y1232	Known	2660900	0	0	0	0	0	0	1296000	0	0	921410	0	0
Q6ZVL6	KIAA1549L	UPF0606 protein KIAA1549L	1417	0.965139	Y	EHYRNKLRLKAKRKGYYDFPAVETSKGLTER	KIAA1549L_Y1417	Known	3897000	0	0	0	0	0	0	0	0	0	0	0	0
Q6ZVL6	KIAA1549L	UPF0606 protein KIAA1549L	1418	0.965904	Y	HYRNKLRLKAKRKGYYDFPAVETSKGLTERK	KIAA1549L_Y1418	Known	4256900	0	0	0	0	0	0	0	0	0	0	0	0
Q70E73	RAPH1	Ras-associated and pleckstrin homology domains-containing protein 1	1226	0.887241	Y	SDQQKAGYGGSHISGYATLRRGPPPAPPKRD	RAPH1_Y1226	Known	0	0	0	0	0	0	0	0	0	0	3013600	0	0
Q70E73	RAPH1	Ras-associated and pleckstrin homology domains-containing protein 1	524	0.999993	Y	LYMNYQEALKRTESAYDWTSLSSSSIKSGSS	RAPH1_Y524	Known	0	0	2321700	0	1233600	0	1185900	0	0	0	2168300	1259200	736920
Q70J99	UNC13D	Protein unc-13 homolog D	61	0.828454	Y	HFSPEQRALLYEDALYTVLHRLGHPEPNHVT	UNC13D_Y61	Known	0	0	0	502500	0	0	0	0	0	0	0	0	0
Q7Z2W4	ZC3HAV1	Zinc finger CCCH-type antiviral protein 1	826	0.756923	Y	ENKYGKGIYFAKDAIYSHKNCPYDAKNVVMF	ZC3HAV1_Y826	Known	0	0	0	0	0	0	0	0	0	0	0	1459300	0
Q7Z2W4	ZC3HAV1	Zinc finger CCCH-type antiviral protein 1	299	0.999725	Y	SLEDAPVDDLTRKFTYLGSQDRARPPSGSSK	ZC3HAV1_Y299	Known	0	0	0	0	0	0	12665000	0	7990700	0	4068000	0	0
Q7Z2W4	ZC3HAV1	Zinc finger CCCH-type antiviral protein 1	410	0.999441	Y	EAVTTRKGTGLLSSDYRIINGKSGTQDIQPG	ZC3HAV1_Y410	Known	0	3850700	0	0	0	0	13495000	0	8020500	0	0	0	0
Q7Z404	TMC4	Transmembrane channel-like protein 4	115	1	Y	RRAHRQRNASRDQVVYGSGTKTDRWARLLRR	TMC4_Y115	Known	33889000	9483200	6404500	22517000	2199200	0	7717700	10045000	35533000	35577000	3528800	1462700	2562500
Q7Z404	TMC4	Transmembrane channel-like protein 4	51	1	Y	LSSVLNELPSAATLRYRDPGVLPWGALEEEE	TMC4_Y51	Novel	7525400	0	0	0	0	0	0	2685400	0	0	0	0	773790
Q7Z4W1	DCXR	L-xylulose reductase	149	0.999881	Y	VSSQCSQRAVTNHSVYCSTKGALDMLTKVMA	DCXR_Y149	Known	2326900	4227800	9236800	0	0	0	1597300	0	0	0	0	0	0
Q7Z699	SPRED1	Sprouty-related, EVH1 domain-containing protein 1	292	0.999404	Y	DSSIQFSKPDSKKSDYLYSCGDETKLSSPKD	SPRED1_Y292	Known	0	1257400	0	0	0	0	0	0	0	0	2281900	0	0
Q86SF2	GALNT7	N-acetylgalactosaminyltransferase 7	544	0.999961	Y	PKNVDWGEIRGFETAYCIDSMGKTNGGFVEL	GALNT7_Y544	Known	0	0	3224300	0	0	0	2142200	0	885200	0	0	0	0
Q86SQ4	GPR126	G-protein coupled receptor 126	1196	0.999782	Y	STTYFKRNSHTDNVSYEHSFNKSGSLRQCFH	GPR126_Y1196	Known	15624000	2555100	3781400	0	0	0	10798000	8403800	0	27031000	28383000	3091800	6115900
Q86UY5	FAM83A	Protein FAM83A	138	0.999939	Y	SAEKPYLKEKSSATVYFQTVKHNNIRDLVRR	FAM83A_Y138	Known	11345000	15396000	240870000	27272000	0	69066000	1252700	8336900	0	13284000	0	27437000	0
Q86VE9	SERINC5	Serine incorporator 5	345	1	Y	LTSTTRSSSDALQGRYAAPELEIARCCFCFS	SERINC5_Y345	Known	54922000	2439900	1727900	119810000	0	8212800	25623000	35017000	9450500	37742000	10427000	8604100	19671000
Q86X29	LSR	Lipolysis-stimulated lipoprotein receptor	323	1	Y	LYAAGKAATSGVPSIYAPSTYAHLSPAKTPP	LSR_Y323	Known	0	0	9963500	0	39834000	0	36551000	14677000	25976000	37591000	20018000	8202400	0
Q86X29	LSR	Lipolysis-stimulated lipoprotein receptor	328	0.820003	Y	KAATSGVPSIYAPSTYAHLSPAKTPPPPAMI	LSR_Y328	Known	20729000	13684000	55385000	19340000	89327000	0	105890000	64358000	85780000	109230000	117490000	0	51048000
Q86X29	LSR	Lipolysis-stimulated lipoprotein receptor	586	0.999999	Y	TRDPRDNGSRSGDLPYDGRLLEEAVRKKGSE	LSR_Y586	Known	4382800	1528200	0	0	29990000	0	0	0	5759900	0	3045900	0	821520
Q86X29	LSR	Lipolysis-stimulated lipoprotein receptor	391	0.999897	Y	LRDTDSSVASEVRSGYRIQASQQDDSMRVLY	LSR_Y391	Known	0	0	12872000	0	0	0	11865000	0	14944000	0	0	0	4885900
Q86X29	LSR	Lipolysis-stimulated lipoprotein receptor	535	1	Y	SRAYMPPRSRSRDDLYDQDDSRDFPRSRDPH	LSR_Y535	Known	0	12216000	43698000	28712000	64062000	7416800	47805000	40765000	64254000	137840000	26840000	13875000	21408000
Q86X29	LSR	Lipolysis-stimulated lipoprotein receptor	551	1	Y	DQDDSRDFPRSRDPHYDDFRSRERPPADPRS	LSR_Y551	Known	12709000	6562400	12945000	4550200	29679000	0	9247500	9612100	12189000	25826000	7998200	0	7236600
Q86X29	LSR	Lipolysis-stimulated lipoprotein receptor	372	0.993525	Y	PGDVDRSSSAGGQGSYVPLLRDTDSSVASEV	LSR_Y372	Known	0	0	35167000	0	43035000	0	34823000	56983000	20987000	0	26554000	7110800	53058000
Q86X29	LSR	Lipolysis-stimulated lipoprotein receptor	349	0.925726	Y	AKTPPPPAMIPMGPAYNGYPGGYPGDVDRSS	LSR_Y349	Known	0	0	3359300	0	0	0	0	0	0	5664500	0	0	0
Q86Y82	STX12	Syntaxin-12	3	0.994183	Y	_____________MSYGPLDMYRNPGPSGPQ	STX12_Y3	Novel	2712700	0	0	4766800	0	0	0	0	0	0	0	0	0
Q86YQ8	CPNE8	Copine-8	5	0.806357	Y	___________MDSRYNSTAGIGDLNQLSAA	CPNE8_Y5	Known	1269300	0	0	0	0	0	0	0	0	0	0	0	0
Q86YV5	SGK223	Tyrosine-protein kinase SgK223	413	0.998397	Y	QPPAHPREATQPEPIYAESTKRKKAAPVPSK	SGK223_Y413	Known	0	19156000	74964000	0	17400000	5578300	6680900	14900000	0	0	0	14894000	0
Q8IUC4	RHPN2	Rhophilin-2	544	0.978093	Y	TLRGNAPVQVHFLDPYCSASVAGAREGDYIV	RHPN2_Y544	Novel	0	0	0	0	0	0	0	0	2088900	0	0	0	0
Q8IUC4;A8MT19	RHPN2;RHPN2P1	Rhophilin-2;Putative rhophilin-2-like protein RHPN2P1	607;504	0.969982	Y	SLLDSTSSMHNKSATYSVGMQKTYSMICLAI	RHPN2;RHPN2P1_Y607	Known	0	0	0	0	0	0	0	1773800	12089000	0	0	0	0
Q8IVF2	AHNAK2	Protein AHNAK2	180	0.986799	Y	FFENIKYEDALKILQYSEPYKVQFKIRRQLP	AHNAK2_Y180	Known	1299400	8538700	3494400	0	3252300	2529100	0	0	0	0	0	5059200	2252100
Q8IVI9	NOSTRIN	Nostrin	447	0.996282	Y	APGAAQLSSRLCKALYSFQARQDDELNLEKG	NOSTRIN_Y447	Known	0	0	0	0	0	0	0	0	8087500	0	0	0	0
Q8IVI9	NOSTRIN	Nostrin	330	0.975075	Y	KASKDKEGLERMLKTYSSTSSFSDAKSQKDT	NOSTRIN_Y330	Known	0	0	0	0	0	0	0	0	0	0	3671600	0	0
Q8IVI9	NOSTRIN	Nostrin	187	0.999059	Y	KLTKSTEKLEKEDENYYQKNMAGYSTRLKWE	NOSTRIN_Y187	Novel	0	0	0	0	0	0	0	0	3347800	0	0	0	0
Q8IVI9	NOSTRIN	Nostrin	188	0.969673	Y	LTKSTEKLEKEDENYYQKNMAGYSTRLKWEN	NOSTRIN_Y188	Novel	0	0	0	0	0	0	0	0	5288700	0	0	0	0
Q8IVM0	CCDC50	Coiled-coil domain-containing protein 50	304	0.927193	Y	TRHFSKSESSHKGFHYKH_____________	CCDC50_Y304	Known	0	0	0	0	0	0	345500	0	0	0	0	0	0
Q8IW45	CARKD	ATP-dependent (S)-NAD(P)H-hydrate dehydratase	85	0.996113	Y	KGQDGRIGVVGGCQEYTGAPYFAAISALKVG	CARKD_Y85	Known	12280000	0	0	83490000	5280500	0	0	3144300	7400600	4747500	2675300	4120200	5713500
Q8IWA5	SLC44A2	Choline transporter-like protein 2	8	1	Y	________MGDERPHYYGKHGTPQKYDPTFK	SLC44A2_Y8	Known	6732700	0	0	52552000	0	0	7091800	0	11591000	10326000	2589000	0	0
Q8IWA5	SLC44A2	Choline transporter-like protein 2	9	1	Y	_______MGDERPHYYGKHGTPQKYDPTFKG	SLC44A2_Y9	Known	21129000	0	12761000	78395000	0	0	10770000	0	14567000	29550000	4182100	3650500	0
Q8IY33	MICALL2	MICAL-like protein 2	59	1	Y	RPDLINFSALKKENIYENNKLAFRVAEEHLG	MICALL2_Y59	Known	5372500	0	12312000	0	21096000	0	0	4521500	0	0	0	56111000	0
Q8IY95	TMEM192	Transmembrane protein 192	213	0.998663	Y	NKAKPEPDILEEEKIYAYPSNITSETGFRTI	TMEM192_Y213	Known	4638000	12667000	0	8681400	46122000	0	0	903160	26680000	15311000	10114000	5516100	12322000
Q8IZP0	ABI1	Abl interactor 1	484	1	Y	EGAIIYVIKKNDDGWYEGVCNRVTGLFPGNY	ABI1_Y484	Known	0	0	0	0	0	0	0	0	0	0	1082600	0	0
Q8N2K0	ABHD12	Monoacylglycerol lipase ABHD12	345	0.960984	Y	AEDDPVVPFQLGRKLYSIAAPARSFRDFKVQ	ABHD12_Y345	Known	1575100	0	0	0	0	0	0	0	0	0	0	0	0
Q8N3E9	PLCD3	1-phosphatidylinositol 4,5-bisphosphate phosphodiesterase delta-3	706	1	Y	EIHGVPADCARQETDYVLNNGFNPRWGQTLQ	PLCD3_Y706	Known	3241300	0	1650100	0	0	0	0	1147800	3892300	0	0	4725200	1015000
Q8N3R9	MPP5	MAGUK p55 subfamily member 5	528	0.999979	Y	HTTRSRRDQEVAGRDYHFVSRQAFEADIAAG	MPP5_Y528	Known	0	10877000	99851000	13227000	11156000	0	0	8170000	4485000	14193000	0	16827000	0
Q8N3R9	MPP5	MAGUK p55 subfamily member 5	243	1	Y	AEQEMQLEPITDERVYESIGQYGGETVKIVR	MPP5_Y243	Known	3489600	7675800	7234300	3551200	1453600	3709300	19418000	6046000	0	0	2622100	1187200	10924000
Q8N3R9	MPP5	MAGUK p55 subfamily member 5	249	0.993384	Y	LEPITDERVYESIGQYGGETVKIVRIEKARD	MPP5_Y249	Known	2293800	0	0	0	0	0	1953100	0	0	0	0	0	0
Q8N468	MFSD4	Major facilitator superfamily domain-containing protein 4	512	0.989902	Y	VPTQDRSIGMENSECYQR_____________	MFSD4_Y512	Known	0	0	0	6981400	0	0	0	0	0	0	0	0	0
Q8N4A0	GALNT4	Polypeptide N-acetylgalactosaminyltransferase 4	512	1	Y	NSVTELCAEVPEQKNYVGMQNCPKDGFPVPA	GALNT4_Y512	Novel	0	0	0	0	0	0	516140	0	0	0	0	0	0
Q8N4C8	MINK1	Misshapen-like kinase 1	505	1	Y	KQQQQQLLPGDRKPLYHYGRGMNPADKPAWA	MINK1_Y505	Known	0	0	0	0	0	0	0	0	0	0	0	2453200	0
Q8N4C8	MINK1	Misshapen-like kinase 1	507	1	Y	QQQQLLPGDRKPLYHYGRGMNPADKPAWARE	MINK1_Y507	Known	0	0	18500000	0	0	0	0	4787100	2063700	0	7401800	0	0
Q8N4C8	MINK1	Misshapen-like kinase 1	706	1	Y	QAVRARPRSNSAWQIYLQRRAERGTPKPPGP	MINK1_Y706	Known	0	0	1064800	0	0	0	0	0	0	0	0	0	0
Q8N4S9	MARVELD2	MARVEL domain-containing protein 2	14	0.999976	Y	__MSNDGRSRNRDRRYDEVPSDLPYQDTTIR	MARVELD2_Y14	Known	4967700	0	0	6546900	0	0	6140600	6070500	4841400	0	5997900	1218700	6523200
Q8N4S9	MARVELD2	MARVEL domain-containing protein 2	377	1	Y	CLKLWRHEAARRHREYMEQQEINEPSLSSKR	MARVELD2_Y377	Known	9025400	0	0	11830000	14388000	0	5348500	17201000	16407000	7656300	4992000	0	11798000
Q8N4X5	AFAP1L2	Actin filament-associated protein 1-like 2	383	1	Y	WKSRWCSVRDNHLHFYQDRNRSKVAQQPLSL	AFAP1L2_Y383	Known	67443000	9713200	9600900	40047000	49791000	22537000	10924000	24841000	38979000	12633000	1320000	57700000	0
Q8N4X5	AFAP1L2	Actin filament-associated protein 1-like 2	413	0.820316	Y	LVGCEVVPDPSPDHLYSFRILHKGEELAKLE	AFAP1L2_Y413	Known	0	0	0	0	0	23222000	0	294860000	799410000	0	0	0	0
Q8N4X5	AFAP1L2	Actin filament-associated protein 1-like 2	54	1	Y	ELLRLYTKSSSSDEEYIYMNKVTINKQQNAE	AFAP1L2_Y54	Known	0	0	0	0	0	0	0	0	0	0	0	0	0
Q8N4X5	AFAP1L2	Actin filament-associated protein 1-like 2	56	1	Y	LRLYTKSSSSDEEYIYMNKVTINKQQNAESQ	AFAP1L2_Y56	Known	0	0	1554200	0	0	0	0	0	0	0	0	0	0
Q8N8Z6	DCBLD1	Discoidin, CUB and LCCL domain-containing protein 1	589	0.999999	Y	AGGHYDCPQRAGRHEYALPLAPPEPEYATPI	DCBLD1_Y589	Known	0	2168900	8264300	0	38745000	0	0	6557100	0	0	0	0	0
Q8N8Z6	DCBLD1	Discoidin, CUB and LCCL domain-containing protein 1	600	0.799681	Y	GRHEYALPLAPPEPEYATPIVERHVLRAHTF	DCBLD1_Y600	Known	0	0	0	0	0	0	0	0	0	0	0	0	0
Q8N8Z6	DCBLD1	Discoidin, CUB and LCCL domain-containing protein 1	621	0.75786	Y	ERHVLRAHTFSAQSGYRVPGPQPGHKHSLSS	DCBLD1_Y621	Known	0	0	0	0	0	0	0	0	0	0	0	0	5935000
Q8N8Z6	DCBLD1	Discoidin, CUB and LCCL domain-containing protein 1	578	0.999969	Y	TDAEEAGVSTDAGGHYDCPQRAGRHEYALPL	DCBLD1_Y578	Known	0	0	4933300	0	0	0	0	0	0	0	0	0	0
Q8N9V7	TOPAZ1	Testis- and ovary-specific PAZ domain-containing protein 1	1094	0.999936	Y	KNVGVFQKSLGLMIPYKYCKFHFNTLRGCER	TOPAZ1_Y1094	Novel	0	0	0	0	0	1050000000	0	0	0	0	0	0	0
Q8NBS9	TXNDC5	Thioredoxin domain-containing protein 5	251	0.999982	Y	HSETVKIGKVDCTQHYELCSGNQVRGYPTLL	TXNDC5_Y251	Known	4203000	1326800	8762000	0	3801200	0	3596800	0	3176400	0	0	3265400	3353500
Q8NBV8	SYT8	Synaptotagmin-8	153	0.999797	Y	LRQAADLRPGGTVDPYARVSVSTQAGHRHET	SYT8_Y153	Known	9135100	0	8218400	0	0	0	0	0	6953100	0	7977600	0	2840300
Q8NBX0	SCCPDH	Saccharopine dehydrogenase-like oxidoreductase	202	0.999737	Y	PEGLSIHDGTWKSAIYGFGDQSNLRKLRNVS	SCCPDH_Y202	Novel	0	0	3414900	2076900	0	0	0	0	0	0	927150	0	0
Q8NC60	NOA1	Nitric oxide-associated protein 1	77	1	Y	FGEGGDMQERFLFPEYILDPEPQPTREKQLQ	NOA1_Y77	Known	3145800	1923800	0	1327400	0	0	549710	1668600	0	0	2089800	2546000	0
Q8NCR9	CLRN3	Clarin-3	218	1	Y	KARYQRKQEQRKPMEYAPRDGILF_______	CLRN3_Y218	Known	5352400	1204300	0	0	0	0	0	0	0	0	0	0	0
Q8NEU8	APPL2	DCC-interacting protein 13-beta	514	0.998806	Y	LGSMAVKTDSTTEVIYEAMRQVLAARAIHNI	APPL2_Y514	Novel	0	0	0	0	0	0	0	0	0	0	0	0	316360
Q8NFJ5	GPRC5A	Retinoic acid-induced protein 3	347	1	Y	QKEFSIPRAHAWPSPYKDYEVKKEGS_____	GPRC5A_Y347	Known	655950000	362680000	137170000	2490300000	254240000	0	618600000	1078300000	2040300000	2525900000	2020800000	285460000	405370000
Q8NFJ5	GPRC5A	Retinoic acid-induced protein 3	350	1	Y	FSIPRAHAWPSPYKDYEVKKEGS________	GPRC5A_Y350	Known	150500000	97381000	27910000	614330000	31638000	27680000	129150000	176850000	343690000	320070000	214800000	39823000	79551000
Q8NFJ5	GPRC5A	Retinoic acid-induced protein 3	300	0.998871	Y	KPQLVKKSYGVENRAYSQEEITQGFEETGDT	GPRC5A_Y300	Known	107010000	12893000	0	96957000	13034000	0	0	0	33591000	121660000	108030000	0	0
Q8NFJ5	GPRC5A	Retinoic acid-induced protein 3	317	0.999605	Y	QEEITQGFEETGDTLYAPYSTHFQLQNQPPQ	GPRC5A_Y317	Known	164840000	0	0	188530000	59096000	0	0	17787000	91903000	222890000	154920000	0	27543000
Q8NFJ5	GPRC5A	Retinoic acid-induced protein 3	320	0.978021	Y	ITQGFEETGDTLYAPYSTHFQLQNQPPQKEF	GPRC5A_Y320	Known	308320000	118230000	0	372060000	0	0	0	0	218660000	586270000	602310000	97986000	0
Q8NHU3	SGMS2	Phosphatidylcholine:ceramide cholinephosphotransferase 2	59	0.999783	Y	SLSSGLRKGTKKYPDYIQIAMPTESRNKFPL	SGMS2_Y59	Known	5642800	2626800	0	0	0	710290	0	0	0	51332000	3369300	2960600	0
Q8NI35	INADL	InaD-like protein	1031	0.994494	Y	LYQHQATRVISKASAYTGMLSSRYATDTCEL	INADL_Y1031	Known	0	0	1049600	0	0	0	0	0	1150400	0	0	0	0
Q8TAD7	OCC1	Overexpressed in colon carcinoma 1 protein	38	0.999993	Y	DVTEESVTEDDKRRNYGGVYVGLPSEAVNMV	OCC1_Y38	Known	5845800	0	0	0	0	0	0	3577800	0	0	13464000	0	2972000
Q8TAD7	OCC1	Overexpressed in colon carcinoma 1 protein	42	0.999973	Y	ESVTEDDKRRNYGGVYVGLPSEAVNMVSSQT	OCC1_Y42	Known	0	0	0	0	0	0	0	1399100	0	0	0	0	3253100
Q8TAE8	GADD45GIP1	Growth arrest and DNA damage-inducible proteins-interacting protein 1	166	1	Y	ERRARLQAEAQELLGYQVDPRSARFQELLQD	GADD45GIP1_Y166	Known	0	0	2162200	0	0	0	0	0	0	0	0	5356300	0
Q8TBE7	SLC35G2	Solute carrier family 35 member G2	45	0.927036	Y	YPQPGDDGYEEINEGYGNFMEENPKKGLLSE	SLC35G2_Y45	Known	0	0	0	0	0	0	0	0	0	0	1829700	0	0
Q8TDB6	DTX3L	E3 ubiquitin-protein ligase DTX3L	719	0.928207	Y	NDIHHKTSRFGGPEMYGYPDPSYLKRVKEEL	DTX3L_Y719	Known	0	0	1384300	0	0	0	0	0	0	0	0	0	569070
Q8TE67	EPS8L3	Epidermal growth factor receptor kinase substrate 8-like protein 3	10	0.999994	Y	______MSRPSSRAIYLHRKEYSQNLTSEPT	EPS8L3_Y10	Known	0	0	0	0	0	0	0	0	0	0	0	0	0
Q8TE67	EPS8L3	Epidermal growth factor receptor kinase substrate 8-like protein 3	16	0.999905	Y	MSRPSSRAIYLHRKEYSQNLTSEPTLLQHRV	EPS8L3_Y16	Known	52895000	0	0	0	0	0	74247000	53655000	340240000	85513000	166850000	0	0
Q8TE67	EPS8L3	Epidermal growth factor receptor kinase substrate 8-like protein 3	183	1	Y	RGPAMERPLPMEQARYLEPGIPPEQPHQRTL	EPS8L3_Y183	Novel	1833600	0	0	0	0	0	0	0	9374200	0	5597400	0	0
Q8TE68	EPS8L1	Epidermal growth factor receptor kinase substrate 8-like protein 1	526	0.999982	Y	SRKWWKVRDPAGQEGYVPYNILTPYPGPRLH	EPS8L1_Y526	Known	20723000	0	0	13016000	0	0	2808100	2710800	25563000	16191000	0	0	4814800
Q8TE68	EPS8L1	Epidermal growth factor receptor kinase substrate 8-like protein 1	529	0.999999	Y	WWKVRDPAGQEGYVPYNILTPYPGPRLHHSQ	EPS8L1_Y529	Known	67430000	19006000	9362700	0	4145900	2287600	4849400	0	68822000	42919000	9461000	7048600	8174700
Q8TEM1	NUP210	Nuclear pore membrane glycoprotein 210	1268	1	Y	LRVVVKAVDPTSGQLYGLARELSDEIQVQVF	NUP210_Y1268	Known	1654700	0	5090200	0	0	0	2211300	0	0	0	0	0	0
Q8TEW0	PARD3	Partitioning defective 3 homolog	1127	1	Y	ARPQSPREGHMMDALYAQVKKPRNSKPSPVD	PARD3_Y1127	Known	0	0	12017000	0	0	0	5057000	8004000	2133800	0	4721700	754060	6058700
Q8TEW0	PARD3	Partitioning defective 3 homolog	719	0.998704	Y	ETALDDRERRISHSLYSGIEGLDESPSRNAA	PARD3_Y719	Known	0	0	2342400	0	0	1464800	0	0	0	0	0	0	0
Q8TEW6	DOK4	Docking protein 4	255	0.878519	Y	EMEKNVRLLNKGTEHYSYPCTPTTMLPRSAY	DOK4_Y255	Known	5361200	0	0	0	0	0	0	0	7632400	0	0	0	0
Q8TEW8	PARD3B	Partitioning defective 3 homolog B	1000	1	Y	DGHPLSPERDHLEGLYAKVNKPYHPLVPADS	PARD3B_Y1000	Known	0	0	34925000	0	0	0	29576000	0	109030000	0	17983000	0	10870000
Q8TEW8	PARD3B	Partitioning defective 3 homolog B	1007	0.999995	Y	ERDHLEGLYAKVNKPYHPLVPADSGRPTGGS	PARD3B_Y1007	Known	0	0	0	0	0	0	0	0	8486600	0	0	0	0
Q8TF42	UBASH3B	Ubiquitin-associated and SH3 domain-containing protein B	19	1	Y	YGHPSPLGMAAREELYSKVTPRRNRQQRPGT	UBASH3B_Y19	Known	0	0	40286000	0	0	0	0	25563000	6768300	0	0	0	6124100
Q8TF74	WIPF2	WAS/WASL-interacting protein family member 2	74	1	Y	RSAPILEKPKGSSGGYGSGGAALQPKGGLFQ	WIPF2_Y74	Known	0	0	2940900	31404000	0	0	4806500	0	17897000	6755900	0	0	0
Q8WUM4	PDCD6IP	Programmed cell death 6-interacting protein	727	0.994156	Y	SIAREPSAPSIPTPAYQSSPAGGHAPTPPTP	PDCD6IP_Y727	Known	16736000	0	10043000	17779000	0	0	3583600	9020100	5991900	0	0	0	4851400
Q8WUM4	PDCD6IP	Programmed cell death 6-interacting protein	258	0.999992	Y	PVLAAKHCIMQANAEYHQSILAKQQKKFGEE	PDCD6IP_Y258	Known	0	0	11987000	0	0	0	0	0	0	0	0	0	0
Q8WUM4	PDCD6IP	Programmed cell death 6-interacting protein	370	0.999841	Y	FEKMVPVSVQQSLAAYNQRKADLVNRSIAQM	PDCD6IP_Y370	Known	0	0	2921600	2386900	0	0	0	0	0	0	0	0	0
Q8WUM4	PDCD6IP	Programmed cell death 6-interacting protein	294	1	Y	HAAELIKTVASRYDEYVNVKDFSDKINRALA	PDCD6IP_Y294	Known	0	0	2443300	0	0	0	0	0	0	0	0	0	0
Q8WUX1	SLC38A5	Sodium-coupled neutral amino acid transporter 5	19	0.993558	Y	QDPKMNGALPSDAVGYRQEREGFLPSRGPAP	SLC38A5_Y19	Known	0	0	1903200	0	0	0	0	0	0	0	0	0	0
Q8WV41	SNX33	Sorting nexin-33	264	0.999591	Y	YISYKLTPTHAASPVYRRYKHFDWLYNRLLH	SNX33_Y264	Known	6381600	1671600	4512300	0	0	3757100	0	0	11553000	0	0	0	4302900
Q8WV41	SNX33	Sorting nexin-33	70	0.755851	Y	YVEIVRSGISTNHADYSSSPAGSPGAQVSLY	SNX33_Y70	Known	9274000	0	0	18450000	0	0	0	0	13599000	0	4343900	0	0
Q8WV41	SNX33	Sorting nexin-33	85	0.911487	Y	YSSSPAGSPGAQVSLYNSPSVASPARSGGGS	SNX33_Y85	Known	3564300	0	5102200	9676900	0	0	0	0	3740900	2877700	0	0	1679600
Q8WVV4	POF1B	Protein POF1B	166	1	Y	QFLRGSHFFPGNNVIYEKTIRKVEKLNTDQG	POF1B_Y166	Known	0	4640200	10384000	0	0	0	2762200	20581000	9294500	0	5636600	0	16030000
Q8WVV4	POF1B	Protein POF1B	139	1	Y	PTVKLTTYPQTTIRKYVVQNPEQEPLSQFLR	POF1B_Y139	Novel	1392900	0	0	0	0	0	0	0	0	0	0	0	0
Q8WWI1	LMO7	LIM domain only protein 7	1667	1	Y	GSSSGAEVRIRNHQLYCNDCYLRFKSGRPTA	LMO7_Y1667	Known	0	0	0	21138000	3773800	0	0	0	7462600	0	0	0	0
Q8WWI1	LMO7	LIM domain only protein 7	1672	1	Y	AEVRIRNHQLYCNDCYLRFKSGRPTAM____	LMO7_Y1672	Known	14613000	1516000	1566800	10351000	4854100	2951800	2230800	2980500	0	0	1161100	0	6343100
Q8WWI1	LMO7	LIM domain only protein 7	697	0.932609	Y	RHKKRLMVERLFQKIYGENGSKSMSDVSAED	LMO7_Y697	Known	0	0	0	0	0	0	0	0	0	0	0	0	1076800
Q8WX93	PALLD	Palladin	1326	0.998281	Y	KNEAGIVSCTARLDVYTQWHQQSQSTKPKKV	PALLD_Y1326	Known	0	0	0	0	0	13252000	3117600	0	0	0	769520	6207600	0
Q8WXI7	MUC16	Mucin-16	14487	1	Y	CGVLVTTRRRKKEGEYNVQQQCPGYYQSHLD	MUC16_Y14487	Known	0	7889100	13149000	157160000	8630800	0	0	5917300	16014000	0	0	0	0
Q8WXI7	MUC16	Mucin-16	14496	0.9687	Y	RKKEGEYNVQQQCPGYYQSHLDLEDLQ____	MUC16_Y14496	Novel	0	4441300	0	59972000	0	0	0	0	0	0	0	0	0
Q8WXX0	DNAH7	Dynein heavy chain 7, axonemal	3011	0.983059	Y	QANKWIKNMEKANSLYVIKLSEPDYVRTLEN	DNAH7_Y3011	Novel	2030800	0	0	0	0	0	916970	0	0	0	0	0	0
Q8WXX0	DNAH7	Dynein heavy chain 7, axonemal	1596	1	Y	NLQMTAFFSEKILQVYEMMIVRHGFMIVGEP	DNAH7_Y1596	Novel	0	0	0	20493000	6441500	0	2157800	0	1187900	0	0	2630200	0
Q8WYA0	IFT81	Intraflagellar transport protein 81 homolog	158	0.999794	Y	QYEELMEAFKTLHKEYEQLKISGFSTAEIRK	IFT81_Y158	Known	0	0	0	0	0	0	0	0	0	0	0	842970	0
Q8WZ42	TTN	Titin	31565	0.977709	Y	QATPQFHPGYPLKEKYYGAVGSTLRLHVMYI	TTN_Y31565	Known	0	0	0	0	0	0	20408000	21584000	0	0	0	0	0
Q8WZ42	TTN	Titin	31566	0.997919	Y	ATPQFHPGYPLKEKYYGAVGSTLRLHVMYIG	TTN_Y31566	Known	0	0	0	0	0	0	0	21584000	571740	21740000	3622200	0	736950
Q8WZ42	TTN	Titin	26196	0.946806	Y	KTTFRIENLQEGCSYYFRVLASNEYGIGLPA	TTN_Y26196	Known	0	0	0	0	3104300	0	233700000	25954000	0	0	1738900	0	522810
Q8WZ42	TTN	Titin	24837	0.904741	Y	AENAAGVGEPSPATVYYKACDPVFKPGPPTN	TTN_Y24837	Known	0	0	0	0	2046600	0	26389000	14079000	0	0	2467300	0	0
Q8WZ42	TTN	Titin	24838	0.900768	Y	ENAAGVGEPSPATVYYKACDPVFKPGPPTNA	TTN_Y24838	Known	0	0	0	0	0	0	3839800	4979300	0	0	0	0	0
Q8WZ42	TTN	Titin	21083	1	Y	HEGMEYTFRVSAENKYGVGEGLKSEPIVARH	TTN_Y21083	Known	0	0	0	0	1540800	0	8088400	10659000	0	9772000	1141200	0	0
Q8WZ64	ARAP2	Arf-GAP with Rho-GAP domain, ANK repeat and PH domain-containing protein 2	473	0.994392	Y	GNADSSAVSSQAISPYACFYGASAKKVKSGW	ARAP2_Y473	Known	8558600	5111100	288280000	0	0	21259000	6118000	33839000	47470000	25566000	7181800	45543000	32957000
Q8WZ64	ARAP2	Arf-GAP with Rho-GAP domain, ANK repeat and PH domain-containing protein 2	77	1	Y	KQLQIILSKMQDIPIYANVHKTKKNDDPSKD	ARAP2_Y77	Known	0	0	5477200	0	0	0	0	8028400	0	0	0	0	27311000
Q8WZ73	RFFL	E3 ubiquitin-protein ligase rififylin	34	0.996859	Y	PPPQGARMQAYSNPGYSSFPSPTGLEPSCKS	RFFL_Y34	Known	7458500	0	0	10932000	4872400	0	0	0	10243000	9578000	0	8241500	0
Q92499	DDX1	ATP-dependent RNA helicase DDX1	628	0.999999	Y	GLAISLVATEKEKVWYHVCSSRGKGCYNTRL	DDX1_Y628	Known	1405100	0	0	0	0	0	1681500	0	1493800	0	0	928750	0
Q92552	MRPS27	28S ribosomal protein S27, mitochondrial	90	0.91778	Y	LIDNISSREEIDHAEYYLYKFRHSPNCWYLR	MRPS27_Y90	Known	0	0	0	0	0	0	0	1487600	0	0	0	0	1683000
Q92569	PIK3R3	Phosphatidylinositol 3-kinase regulatory subunit gamma	184	0.988561	Y	VKEDNIDAVGKKLQEYHSQYQEKSKEYDRLY	PIK3R3_Y184	Known	2497600	0	2175100	0	2360300	0	0	0	0	0	0	0	0
Q92620	DHX38	Pre-mRNA-splicing factor ATP-dependent RNA helicase PRP16	1023	0.98494	Y	HLTYLNVYLQWKNNNYSTIWCNDHFIHAKAM	DHX38_Y1023	Novel	3207400	0	0	0	2120900	0	0	957250	0	0	0	4068800	3480300
Q92738	USP6NL	USP6 N-terminal-like protein	638	0.947779	Y	ARGLAHPPSYSNPPVYHGNSPKHFPTANSSF	USP6NL_Y638	Known	0	0	0	2286200	0	0	0	0	3967100	2251600	0	0	0
Q92738	USP6NL	USP6 N-terminal-like protein	764	0.862514	Y	GQSWTRDASRGNLPKYSAFQLAPFQDHGLPA	USP6NL_Y764	Known	1505400	0	0	3245400	0	0	0	0	0	0	891820	0	0
Q92783	STAM	Signal transducing adapter molecule 1	198	0.818351	Y	SLKEQRQQSTTLSTLYPSTSSLLTNHQHEGR	STAM_Y198	Known	0	0	0	0	0	0	0	0	0	0	0	0	3436300
Q92796	DLG3	Disks large homolog 3	767	1	Y	MEMNRRQTYEQANKIYDKAMKLEQEFGEYFT	DLG3_Y767	Novel	0	3736400	0	0	1526100	0	0	0	0	0	0	1159500	0
Q92817	EVPL	Envoplakin	1352	1	Y	VREAAQKRRAAEDAVYELQSKRLLLERRKPE	EVPL_Y1352	Known	0	0	0	17238000	0	11060000	6165200	0	0	15045000	0	7544700	2049100
Q92817	EVPL	Envoplakin	1250	0.999985	Y	LPDLEVLRAQKPTVEYKEVTQEVVRHERSPE	EVPL_Y1250	Novel	0	0	0	0	0	7829800	17851000	0	0	0	0	0	11333000
Q92817	EVPL	Envoplakin	192	1	Y	QQIAEHNILQKEIDAYGQQLRSLVGPDAATI	EVPL_Y192	Novel	0	0	0	0	0	0	1671600	0	0	0	0	0	0
Q92817	EVPL	Envoplakin	752	0.99902	Y	QLDLREKVVQDAALTYQQFKNCKDNLSSWLE	EVPL_Y752	Known	4216100	4069800	8537700	0	0	20613000	9751000	2494500	0	0	0	3076400	3167200
Q92817	EVPL	Envoplakin	627	0.822588	Y	SVKNKFSDVQVLCSLYGEKAKAALDLERQIQ	EVPL_Y627	Novel	0	0	0	0	0	0	544840	0	0	0	0	0	0
Q92817	EVPL	Envoplakin	229	0.9526	Y	LLKAASWRGQSLGSLYTHLQGCTRQLSALAE	EVPL_Y229	Novel	0	0	0	0	0	0	8003100	0	0	0	0	0	0
Q92817	EVPL	Envoplakin	133	0.996324	Y	DIKQLHERVTQECAEYRALYEKMVLPPDVGP	EVPL_Y133	Known	0	0	0	0	853420	0	0	0	0	0	0	0	0
Q92835	INPP5D	Phosphatidylinositol 3,4,5-trisphosphate 5-phosphatase 1	915	1	Y	PPCSGSSITEIINPNYMGVGPFGPPMPLHVK	INPP5D_Y915	Known	0	0	0	0	0	0	0	3281300	0	0	0	0	0
Q92835	INPP5D	Phosphatidylinositol 3,4,5-trisphosphate 5-phosphatase 1	865	1	Y	EIKLQTSQGKTREKLYDFVKTERDESSGPKT	INPP5D_Y865	Known	33459000	85587000	171760000	0	74160000	65330000	50033000	213950000	64350000	104750000	39726000	96545000	82092000
Q92835	INPP5D	Phosphatidylinositol 3,4,5-trisphosphate 5-phosphatase 1	1022	0.941703	Y	EDLPLTKPEMFENPLYGSLSSFPKPAPRKDQ	INPP5D_Y1022	Known	0	0	0	0	0	0	0	6170000	0	0	0	0	0
Q92979	EMG1	Ribosomal RNA small subunit methyltransferase NEP1	61	0.942894	Y	VLEGASLETVKVGKTYELLNCDKHKSILLKN	EMG1_Y61	Known	0	0	0	0	0	6112700	0	5376900	0	0	0	3798000	6600100
Q93052	LPP	Lipoma-preferred partner	273	0.791221	Y	VSGQCPPPSTRGGMDYAYIPPPGLQPEPGYG	LPP_Y273	Known	0	0	2817700	0	0	0	0	0	0	0	0	0	0
Q93052	LPP	Lipoma-preferred partner	317	0.87705	Y	AAGPGYGGRNDSDPTYGQQGHPNTWKREPGY	LPP_Y317	Known	0	0	11576000	0	0	4114600	2452800	5850900	6671300	0	2956400	3798600	5990200
Q93052	LPP	Lipoma-preferred partner	244	0.806824	Y	QPSPHYMAAPSSGQIYGSGPQGYNTQPVPVS	LPP_Y244	Known	0	0	0	0	0	0	0	2700600	0	0	0	0	0
Q93052	LPP	Lipoma-preferred partner	301	0.943877	Y	GYGYAPNQGRYYEGYYAAGPGYGGRNDSDPT	LPP_Y301	Known	0	0	0	0	0	0	979700	0	0	0	0	0	0
Q969M3	YIPF5	Protein YIPF5	42	0.984998	Y	DYGGSGGPYSKQYAGYDYSQQGRFVPPDMMQ	YIPF5_Y42	Known	0	0	0	0	1237200	0	0	0	0	0	0	1749400	0
Q969P6	TOP1MT	DNA topoisomerase I, mitochondrial	559	1	Y	KEENKQVALGTSKLNYLDPRISIAWCKRFRV	TOP1MT_Y559	Known	2703100	0	2686900	0	0	0	3613300	20835000	6041100	0	10905000	0	18735000
Q969W9	PMEPA1	Protein TMEPAI	219	0.851239	Y	GPCPPSSNSGISATCYGSGGRMEGPPPTYSE	PMEPA1_Y219	Known	0	0	0	0	0	0	0	0	0	18003000	0	0	0
Q96A22	C11orf52	Uncharacterized protein C11orf52	103	0.999999	Y	HAREVKHVHLENATEYATLRFPQATPRYDSK	C11orf52_Y103	Known	52718000	93385000	69622000	144130000	89917000	12979000	10555000	58223000	586430000	159240000	87313000	63429000	28671000
Q96A22	C11orf52	Uncharacterized protein C11orf52	78	0.999999	Y	QERSPGLMSEDSNLHYADIQVCSRPHAREVK	C11orf52_Y78	Known	102000000	115450000	81322000	154140000	144200000	29399000	18227000	71520000	232620000	133200000	0	78230000	41681000
Q96A59	MARVELD3	MARVEL domain-containing protein 3	163	0.999933	Y	DPGRRRPESEPPSERYLPSTPRPGREEVEYY	MARVELD3_Y163	Known	0	0	0	0	0	0	0	970680	4948300	0	1857600	0	0
Q96A65	EXOC4	Exocyst complex component 4	247	0.998017	Y	VTNLPTPRKFLDTSHYSTAGSSSVREINLQD	EXOC4_Y247	Known	0	0	5779300	0	0	0	10836000	1688500	9504800	0	0	0	0
Q96B21	TMEM45B	Transmembrane protein 45B	264	0.890054	Y	RGEIIGIQKLNSDDTYQTALLSGSDEE____	TMEM45B_Y264	Known	0	0	0	0	0	0	0	0	0	0	0	0	0
Q96B33	CLDN23	Claudin-23	223	0.897252	Y	IQVEWPEPDLAPAIKYYSDGQHRPPPAQHRK	CLDN23_Y223	Known	1588700	0	0	0	0	0	0	0	1106800	0	0	0	0
Q96B33	CLDN23	Claudin-23	224	0.834265	Y	QVEWPEPDLAPAIKYYSDGQHRPPPAQHRKP	CLDN23_Y224	Known	3967100	0	0	0	0	0	0	0	0	0	0	0	0
Q96BQ1	FAM3D	Protein FAM3D	65	1	Y	VKKYKCGLIKPCPANYFAFKICSGAANVVGP	FAM3D_Y65	Known	0	0	0	0	0	0	2193200	0	0	0	0	0	0
Q96BQ1	FAM3D	Protein FAM3D	169	0.996215	Y	MNDESRKLFSDLGSSYAKQLGFRDSWVFIGA	FAM3D_Y169	Known	0	0	1292500	0	0	0	4510900	0	0	0	0	0	0
Q96C24	SYTL4	Synaptotagmin-like protein 4	271	0.934515	Y	MIFKKNTRKILRPSEYTKSVIDLRPEDVVHE	SYTL4_Y271	Known	0	0	0	0	0	0	0	0	2703200	0	0	0	0
Q96C90	PPP1R14B	Protein phosphatase 1 regulatory subunit 14B	29	1	Y	APAPGPGSGGPGPRVYFQSPPGAAGEGPGGA	PPP1R14B_Y29	Known	0	0	6850700	0	0	0	0	0	0	0	0	0	0
Q96CN7	ISOC1	Isochorismatase domain-containing protein 1	160	0.901197	Y	QGARILGIPVIVTEQYPKGLGSTVQEIDLTG	ISOC1_Y160	Known	0	0	0	0	0	0	0	495350	0	0	0	0	0
Q96DB5	RMDN1	Regulator of microtubule dynamics protein 1	247	1	Y	LFATPPSSTYEKALGYFHRAEQVDPNFYSKN	RMDN1_Y247	Known	0	0	5211300	3954200	0	0	0	0	0	0	0	3059200	0
Q96DG6	CMBL	Carboxymethylenebutenolidase homolog	6	1	Y	__________MANEAYPCPCDIGHRLEYGGL	CMBL_Y6	Known	1195300	0	0	0	0	0	0	0	0	0	0	0	0
Q96E11	MRRF	Ribosome-recycling factor, mitochondrial	18	0.999997	Y	LGLKCFRMVHPTFRNYLAASIRPVSEVTLKT	MRRF_Y18	Novel	0	0	0	0	0	0	3333400	0	3206100	0	835700	0	13119000
Q96EY5	MVB12A	Multivesicular body subunit 12A	204	0.913118	Y	RLGSRASTLRRNDSIYEASSLYGISAMDGVP	MVB12A_Y204	Known	4921500	0	0	28054000	5442100	0	0	0	2764800	6744700	0	0	0
Q96EY5	MVB12A	Multivesicular body subunit 12A	210	0.994792	Y	STLRRNDSIYEASSLYGISAMDGVPFTLHPR	MVB12A_Y210	Known	13478000	0	0	29460000	0	0	0	0	5205400	10464000	3247600	12509000	0
Q96FQ6	S100A16	Protein S100-A16	26	0.882244	Y	AVIVLVENFYKYVSKYSLVKNKISKSSFREM	S100A16_Y26	Known	0	0	15305000	0	0	0	12384000	0	0	0	0	0	0
Q96FX7	TRMT61A	tRNA (adenine(58)-N(1))-methyltransferase catalytic subunit TRMT61A	67	0.907192	Y	RPFGSKVTCGRGGWVYVLHPTPELWTLNLPH	TRMT61A_Y67	Known	0	0	0	0	0	0	0	0	0	0	0	2018500	0
Q96G03	PGM2	Phosphoglucomutase-2	481	0.999772	Y	KAIYVEYGYHITKASYFICHDQETIKKLFEN	PGM2_Y481	Known	0	0	13617000	0	0	11849000	13641000	0	21875000	0	0	7477700	0
Q96GE6	CALML4	Calmodulin-like protein 4	143	1	Y	EILLAMLMVDKEKKGYVMASDLRSKLTSLGE	CALML4_Y143	Novel	3595900	0	0	0	0	0	0	2473600	3309900	0	0	0	2566900
Q96HB5	CCDC120	Coiled-coil domain-containing protein 120	398	0.986775	Y	PSASGPPVCKSSEVLYERPQPTPAFSSRTAG	CCDC120_Y398	Known	0	0	1822700	0	0	0	0	0	7689400	0	0	0	0
Q96HC4	PDLIM5	PDZ and LIM domain protein 5	247	0.990684	Y	SKQQNGPPRKHIVERYTEFYHVPTHSDASKK	PDLIM5_Y247	Known	0	0	0	0	0	0	4579800	0	5183700	0	4646100	0	3498800
Q96HC4	PDLIM5	PDZ and LIM domain protein 5	251	0.999996	Y	NGPPRKHIVERYTEFYHVPTHSDASKKRLIE	PDLIM5_Y251	Known	2825400	0	11312000	6495800	3268800	5270900	5267100	3187700	9009700	10395000	5573200	0	12680000
Q96IQ7	VSIG2	V-set and immunoglobulin domain-containing protein 2	278	0.867452	Y	LVRFQKERGKKPKETYGGSDLREDAIAPGIS	VSIG2_Y278	Novel	6044900	0	0	0	0	0	0	0	0	0	0	0	0
Q96J02	ITCH	E3 ubiquitin-protein ligase Itchy homolog	420	1	Y	SQLQGAMQQFNQRFIYGNQDLFATSQSKEFD	ITCH_Y420	Known	3313000	0	6587200	11598000	1818400	708760	3248600	2450900	5352000	7369100	3283700	5612100	1544600
Q96JC4	ZNF479	Zinc finger protein 479	162	1	Y	QCLSTTQNKIFQTHKYVKVFGKFSNSNRDKT	ZNF479_Y162	Novel	0	0	0	0	0	0	0	0	0	0	0	0	0
Q96JP2	MYO15B	Unconventional myosin-XVB	962	1	Y	GGCLRETSEEAEDRPYQPKSFQQKRNYFQRM	MYO15B_Y962	Novel	4291700	0	0	0	0	0	2090400	3250200	83035000	6593200	7809900	0	5183400
Q96JP2	MYO15B	Unconventional myosin-XVB	1095	0.999811	Y	KRPQPSREIGNIIRMYQSRPGPVPVPVQPSR	MYO15B_Y1095	Novel	2871000	0	0	0	0	0	0	3268800	48807000	0	0	0	0
Q96JZ2	HSH2D	Hematopoietic SH2 domain-containing protein	265	0.962132	Y	GSQDHSGDPTSGDRGYTDPCVATSLKSPSQP	HSH2D_Y265	Known	10399000	0	0	23751000	0	0	0	0	0	0	0	0	0
Q96LJ7	DHRS1	Dehydrogenase/reductase SDR family member 1	133	0.958761	Y	DINNVGLRGHYFCSVYGARLMVPAGQGLIVV	DHRS1_Y133	Known	2514300	0	0	0	0	0	0	0	0	0	0	0	0
Q96PD2	DCBLD2	Discoidin, CUB and LCCL domain-containing protein 2	565	0.997708	Y	CAWHWRNRKKKTEGTYDLPYWDRAGWWKGMK	DCBLD2_Y565	Known	0	2739800	0	0	8774200	0	0	4620800	0	0	0	0	2258200
Q96PD2	DCBLD2	Discoidin, CUB and LCCL domain-containing protein 2	732	0.892797	Y	TLLSRTDSCSSAQAQYDTPKAGKPGLPAPDE	DCBLD2_Y732	Known	0	0	0	0	1862200	0	0	0	0	0	0	0	0
Q96PU5	NEDD4L	E3 ubiquitin-protein ligase NEDD4-like	10	0.99298	Y	______MATGLGEPVYGLSEDEGESRILRVK	NEDD4L_Y10	Novel	0	0	1796800	0	0	0	0	0	0	0	0	0	0
Q96QD8	SLC38A2	Sodium-coupled neutral amino acid transporter 2	28	0.859538	Y	PDEDSSSYSSNSDFNYSYPTKQAALKSHYAD	SLC38A2_Y28	Known	6047000	0	0	0	0	0	0	0	0	0	0	0	0
Q96QZ7	MAGI1	Membrane-associated guanylate kinase, WW and PDZ domain-containing protein 1	373	0.99993	Y	ELELPAGWEKIEDPVYGIYYVDHINRKTQYE	MAGI1_Y373	Known	5542000	0	0	0	0	0	1383600	15109000	25770000	0	0	0	0
Q96RT1	ERBB2IP	Protein LAP2	1104	0.998101	Y	GDPGSTRRAQIPEGDYLSYREFHSAGRTPPM	ERBB2IP_Y1104	Known	248890	0	5269100	0	0	2420400	0	968620	0	0	0	0	6536100
Q96RV3	PCNX	Pecanex-like protein 1	580	1	Y	GKKRASSFDSSRHRDYVCFRGVSGTKPHSAI	PCNX_Y580	Known	0	0	0	3473700	0	0	0	0	0	0	0	0	0
Q96RW7	HMCN1	Hemicentin-1	1710	0.990079	Y	KKLEIMSAQEIDRGQYICVATSVAGEKEIKY	HMCN1_Y1710	Novel	0	0	0	1827700000	0	0	0	0	489400000	0	0	0	0
Q99426	TBCB	Tubulin-folding cofactor B	98	0.999994	Y	CRIHVIDHSGARLGEYEDVSRVEKYTISQEA	TBCB_Y98	Known	0	0	0	0	4956000	1832600	0	0	0	0	0	0	0
Q99569	PKP4	Plakophilin-4	224	0.876519	Y	MRRVSSVPSRAQSPSYVISTGVSPSRGSLRT	PKP4_Y224	Known	0	0	0	0	0	0	0	0	0	0	0	0	1184900
Q99569	PKP4	Plakophilin-4	1115	0.999989	Y	SPAREQNRRLQHQQLYYSQDDSNRKNFDAYR	PKP4_Y1115	Known	0	0	8314300	0	0	7735800	0	3374800	8740800	0	2399200	1259500	5852200
Q99569	PKP4	Plakophilin-4	1116	0.860737	Y	PAREQNRRLQHQQLYYSQDDSNRKNFDAYRL	PKP4_Y1116	Known	0	0	0	0	0	0	0	816970	0	0	0	0	0
Q99569	PKP4	Plakophilin-4	470	1	Y	RTSSQRSTLTYQRNNYALNTTATYAEPYRPI	PKP4_Y470	Known	0	0	7357900	0	719070	1287500	0	0	0	0	0	0	2208500
Q99569	PKP4	Plakophilin-4	478	0.924474	Y	LTYQRNNYALNTTATYAEPYRPIQYRVQECN	PKP4_Y478	Known	0	0	42978000	0	7349200	11104000	0	12515000	13347000	0	8715600	6279400	0
Q99569	PKP4	Plakophilin-4	157	0.971651	Y	NSRSSTQMNSYSDSGYQEAGSFHNSQNVSKA	PKP4_Y157	Known	0	0	9634900	0	7315600	4714600	0	0	0	0	0	0	13626000
Q99569	PKP4	Plakophilin-4	390	0.977397	Y	MVPPRPDSLTGLRSSYASQHSQLGQDLRSAV	PKP4_Y390	Known	0	0	0	0	0	0	0	0	0	0	0	0	3123200
Q99569	PKP4	Plakophilin-4	372	0.997093	Y	TVHDMEQFGQQQYDIYERMVPPRPDSLTGLR	PKP4_Y372	Known	0	0	12145000	0	0	0	0	0	0	0	0	0	5282600
Q99569	PKP4	Plakophilin-4	114	1	Y	GVSKPRVSDAVQPNNYLIRTEPEQGTLYSPE	PKP4_Y114	Known	0	0	1857300	0	0	0	0	0	0	0	0	0	1566500
Q99650	OSMR	Oncostatin-M-specific receptor subunit beta	837	0.996476	Y	GTRKSLTETELTKPNYLYLLPTEKNHSGPGP	OSMR_Y837	Known	9503500	0	0	0	0	0	0	0	0	18003000	0	6670700	0
Q99650	OSMR	Oncostatin-M-specific receptor subunit beta	839	0.776343	Y	RKSLTETELTKPNYLYLLPTEKNHSGPGPCI	OSMR_Y839	Known	0	0	0	0	0	0	0	0	0	6464600	0	0	0
Q99704	DOK1	Docking protein 1	296	0.999615	Y	SPPGPQELLDSPPALYAEPLDSLRIAPCPSQ	DOK1_Y296	Known	0	0	0	0	0	0	0	0	0	0	0	0	1850300
Q99704	DOK1	Docking protein 1	315	0.916937	Y	LDSLRIAPCPSQDSLYSDPLDSTSAQAGEGV	DOK1_Y315	Known	0	0	2199600	4501800	0	0	0	0	3754500	0	0	0	13416000
Q99704	DOK1	Docking protein 1	449	0.976239	Y	GTATGSGIKSHNSALYSQVQKSGASGSWDCG	DOK1_Y449	Known	0	0	895510	0	0	0	1654700	0	8240900	0	1101800	0	13377000
Q99704	DOK1	Docking protein 1	398	0.999674	Y	PKDAWWCQARVKEEGYELPYNPATDDYAVPP	DOK1_Y398	Known	0	0	2217200	0	0	0	0	0	13257000	11949000	0	0	15673000
Q99704	DOK1	Docking protein 1	409	0.795323	Y	KEEGYELPYNPATDDYAVPPPRSTKPLLAPK	DOK1_Y409	Known	0	0	0	0	0	0	0	0	0	0	0	0	0
Q99795	GPA33	Cell surface A33 antigen	281	1	Y	DNTEDKEDARPNREAYEEPPEQLRELSRERE	GPA33_Y281	Known	0	0	0	0	0	0	0	1677100	0	0	0	0	0
Q99959	PKP2	Plakophilin-2	10	0.987203	Y	______MAAPGAPAEYGYIRTVLGQQILGQL	PKP2_Y10	Known	24354000	0	8408500	0	9904400	0	3789900	43611000	81400000	0	65339000	37424000	34332000
Q99959	PKP2	Plakophilin-2	12	0.938241	Y	____MAAPGAPAEYGYIRTVLGQQILGQLDS	PKP2_Y12	Known	0	1244700	0	0	0	0	0	0	2421400	0	0	0	4362700
Q99959	PKP2	Plakophilin-2	119	0.999329	Y	VPKTYDMLKAGTTATYEGRWGRGTAQYSSQK	PKP2_Y119	Known	28145000	0	0	0	9690700	0	0	15187000	0	0	22005000	20377000	8578400
Q99959	PKP2	Plakophilin-2	166	0.999998	Y	SPDSSPERAHYTHSDYQYSQRSQAGHTLHHQ	PKP2_Y166	Known	12273000	2380800	10070000	0	3221100	5539500	0	9857400	47398000	0	0	5572600	17685000
Q99959	PKP2	Plakophilin-2	168	0.984244	Y	DSSPERAHYTHSDYQYSQRSQAGHTLHHQES	PKP2_Y168	Known	7443000	0	2630300	2453700	1355700	0	0	5278100	17204000	0	2455300	4252900	9520900
Q99959	PKP2	Plakophilin-2	659	1	Y	SIGCFGSRSRKVKEQYQDVPMPEEKSNPKGV	PKP2_Y659	Known	30153000	4212800	3174700	0	15557000	4331000	0	5988900	45254000	0	4139100	13839000	23815000
Q99959	PKP2	Plakophilin-2	130	0.876657	Y	TTATYEGRWGRGTAQYSSQKSVEERSLRHPL	PKP2_Y130	Known	0	0	0	0	0	0	0	0	0	0	0	0	0
Q99959	PKP2	Plakophilin-2	831	0.983433	Y	TGGIQKIMAISAGDAYASNKASKAASVLLYS	PKP2_Y831	Known	11747000	0	10029000	0	0	0	2321600	7904700	23493000	0	0	8201100	15052000
Q99959	PKP2	Plakophilin-2	261	0.894604	Y	PGTSRSMGNLLEKENYLTAGLTVGQVRPLVP	PKP2_Y261	Known	1600000	0	0	0	0	0	0	0	3666700	0	0	0	0
Q99959	PKP2	Plakophilin-2	108	0.98046	Y	VENDFVGGRSPVPKTYDMLKAGTTATYEGRW	PKP2_Y108	Known	0	3005000	12280000	0	7888800	7975300	0	9671500	0	0	6175300	14806000	0
Q99959	PKP2	Plakophilin-2	88	0.974067	Y	GNGNLHRTSSVPEYVYNLHLVENDFVGGRSP	PKP2_Y88	Known	0	0	0	0	0	0	0	0	0	0	0	0	5769400
Q99959	PKP2	Plakophilin-2	631	1	Y	YQLEAELPEKYSQNIYIQNRNIQTDNNKSIG	PKP2_Y631	Known	19482000	0	0	0	0	7286700	2508800	17252000	40012000	0	3565500	8254100	37289000
Q9BRY0	SLC39A3	Zinc transporter ZIP3	147	0.999697	Y	EYESPFMGGARGHALYVEPHGHGPSLSVQGL	SLC39A3_Y147	Known	0	0	0	0	6997300	0	0	0	0	0	0	0	0
Q9BSJ8	ESYT1	Extended synaptotagmin-1	822	0.999984	Y	AEDLPLRKGTKHLSPYATLTVGDSSHKTKTI	ESYT1_Y822	Known	92819000	23217000	86390000	132510000	303310000	31038000	47820000	82790000	150460000	83114000	37210000	104870000	103950000
Q9BSJ8	ESYT1	Extended synaptotagmin-1	1009	0.999676	Y	GCRSLRQNGRDPPDPYVSLLLLPDKNRGTKR	ESYT1_Y1009	Known	19803000	0	0	11079000	68682000	0	9084900	0	21372000	0	0	0	0
Q9BUZ4	TRAF4	TNF receptor-associated factor 4	166	0.954933	Y	EAYESHEGMCPQESVYCENKCGARMMRRLLA	TRAF4_Y166	Known	0	0	0	0	0	0	0	1706300	4390100	0	0	2669300	0
Q9BUZ4	TRAF4	TNF receptor-associated factor 4	212	0.999593	Y	YCTKEFVFDTIQSHQYQCPRLPVACPNQCGV	TRAF4_Y212	Known	0	0	0	0	0	0	0	2502700	2244500	0	0	0	0
Q9BV38	WDR18	WD repeat-containing protein 18	61	1	Y	LLNGEYLLAAQLGKNYISAWELQRKDQLQQK	WDR18_Y61	Known	1748700	1067800	4786500	0	0	2573300	1392100	0	1863000	0	0	5065400	1818800
Q9BW04	SARG	Specifically androgen-regulated gene protein	494	0.963867	Y	FKSNTLERSGVGLSSYLSTEKDASPKTSTSL	SARG_Y494	Known	2660000	2427700	0	0	0	0	0	0	2960300	0	1338500	0	0
Q9BW04	SARG	Specifically androgen-regulated gene protein	259	0.896427	Y	SEAMSQKAKETVSTRYTQPQPPPAGLPQNAR	SARG_Y259	Known	0	0	0	12107000	0	0	0	0	0	0	0	0	0
Q9BWM7	SFXN3	Sideroflexin-3	216	0.994259	Y	QVGIPVADEAGQRLGYSVTAAKQGIFQVVIS	SFXN3_Y216	Novel	0	0	0	0	0	0	0	0	2585300	0	0	0	0
Q9BXF6	RAB11FIP5	Rab11 family-interacting protein 5	344	0.996233	Y	DAASRSSLCVNGSHIYNEEPQGPVRHRSSIS	RAB11FIP5_Y344	Known	0	0	0	0	0	0	2995400	0	3814100	0	2406200	0	0
Q9BXI6	TBC1D10A	TBC1 domain family member 10A	328	0.97823	Y	HALGSPEKVKACQGQYETIERLRSLSPKIMQ	TBC1D10A_Y328	Known	0	0	0	0	0	0	2031600	744890	0	0	0	0	0
Q9BY49	PECR	Peroxisomal trans-2-enoyl-CoA reductase	179	0.999994	Y	GFPLAVHSGAARAGVYNLTKSLALEWACSGI	PECR_Y179	Known	5418000	3167000	2948800	0	6965000	0	17711000	0	17162000	0	0	0	0
Q9BY89	KIAA1671	Uncharacterized protein KIAA1671	1032	0.915279	Y	QGSPVEPKATFFAVTYQIPNTQKAKGVVLSG	KIAA1671_Y1032	Known	0	0	0	0	0	0	0	0	0	0	0	0	970720
Q9BYD1	MRPL13	39S ribosomal protein L13, mitochondrial	47	0.999993	Y	AAMASIRLQGLHKPVYHALSDCGDHVVIMNT	MRPL13_Y47	Novel	0	0	0	0	0	0	0	0	0	0	0	3589800	0
Q9BYE9	CDHR2	Cadherin-related family member 2	1214	0.930221	Y	AGVMPSAPAIPGTNMYNTERANPMLNLPNKD	CDHR2_Y1214	Known	9263100	0	0	0	0	0	0	0	353920000	0	0	0	48388000
Q9BYG3	NIFK	MKI67 FHA domain-interacting nucleolar phosphoprotein	143	0.851417	Y	KELFKDWNIPFKQPSYPSVKRYNRNRTLTQK	NIFK_Y143	Novel	0	0	0	0	0	0	0	0	44165000	0	11525000	0	0
Q9BYG5	PARD6B	Partitioning defective 6 homolog beta	101	0.839359	Y	NPLLRIFIQKKEEADYSAFGTDTLIKKKNVL	PARD6B_Y101	Known	0	0	0	5230800	0	0	0	0	0	0	0	0	0
Q9BYZ8	REG4	Regenerating islet-derived protein 4	82	0.944001	Y	LASILSLKEASTIAEYISGYQRSQPIWIGLH	REG4_Y82	Known	0	0	0	0	0	0	0	0	3843600	0	0	0	0
Q9BYZ8	REG4	Regenerating islet-derived protein 4	86	0.996236	Y	LSLKEASTIAEYISGYQRSQPIWIGLHDPQK	REG4_Y86	Novel	0	0	0	0	0	0	0	0	4081200	0	0	0	0
Q9BZD6	PRRG4	Transmembrane gamma-carboxyglutamic acid protein 4	155	0.992827	Y	ITKCNRLQHPCSSAVYERGRHTPSIIFRRPE	PRRG4_Y155	Known	0	0	0	0	0	0	0	1247700	1340300	0	0	0	0
Q9BZF9	UACA	Uveal autoantigen with coiled-coil domains and ankyrin repeats	723	1	Y	LTLKNQTLQKEIEKVYLDNKLLKEQAHNLTI	UACA_Y723	Known	10708000	2740800	4871100	0	4581900	4196800	0	8936800	0	4014600	0	7411500	16491000
Q9BZG1	RAB34	Ras-related protein Rab-34	247	0.999692	Y	RIGDVVRINSDDSNLYLTASKKKPTCCP___	RAB34_Y247	Known	9400500	0	0	0	0	0	5696900	4596000	0	0	4418000	0	6902000
Q9BZQ8	FAM129A	Protein Niban	132	0.912486	Y	RILPAGGKVLTSEDEYNLLSDRHFPDPLASS	FAM129A_Y132	Known	0	0	0	0	0	352660	0	0	0	0	0	0	0
Q9C004	SPRY4	Protein sprouty homolog 4	52	0.999582	Y	ILPIDQVKTSHVENDYIDNPSLALTTGPKRT	SPRY4_Y52	Known	0	0	0	0	0	0	0	0	0	6838000	0	0	0
Q9C0B5	ZDHHC5	Palmitoyltransferase ZDHHC5	630	0.999297	Y	RGRGVGSPEPGPTAPYLGRSMSYSSQKAQPG	ZDHHC5_Y630	Known	0	0	3057800	0	0	0	0	0	0	0	0	0	0
Q9C0B5	ZDHHC5	Palmitoyltransferase ZDHHC5	533	0.902477	Y	LVPTGPTHREPSPVRYDNLSRHIVASLQERE	ZDHHC5_Y533	Known	0	0	0	0	0	0	0	0	0	0	0	0	0
Q9C0C2	TNKS1BP1	182 kDa tankyrase-1-binding protein	202	0.850357	Y	LTFNHDGSSRYGPRTYGTTTAPRDEDGSTLF	TNKS1BP1_Y202	Known	0	0	2983600	0	0	0	0	0	0	0	0	0	0
Q9C0H2	TTYH3	Protein tweety homolog 3	509	1	Y	RESPPPSYTSSMRAKYLATSQPRPDSSGSH_	TTYH3_Y509	Known	3419700	4224300	13216000	0	4096400	2289800	4139300	0	1751900	6882500	897290	714440	2667200
Q9C0H5	ARHGAP39	Rho GTPase-activating protein 39	448	0.99979	Y	PCLLRDQRLGVKSGDYSTMEGPELRHSQPPT	ARHGAP39_Y448	Known	0	0	22058000	0	0	0	1226000	0	0	0	0	0	0
Q9C0H5	ARHGAP39	Rho GTPase-activating protein 39	7	0.883836	Y	_________MSQTQDYECRSHNVDLPESRIP	ARHGAP39_Y7	Known	0	0	5351800	0	0	0	0	0	0	0	0	0	0
Q9GZQ4	NMUR2	Neuromedin-U receptor 2	407	0.999986	Y	HLPAALSSEQMSRTNYQSFHFNKT_______	NMUR2_Y407	Known	3506300	0	0	0	0	0	0	0	0	0	2948000	0	0
Q9H000	MKRN2	Probable E3 ubiquitin-protein ligase makorin-2	266	0.823889	Y	ASERRFGILSNCNHTYCLSCIRQWRCAKQFE	MKRN2_Y266	Novel	0	0	0	0	0	0	0	1645800	0	0	0	0	0
Q9H008	LHPP	Phospholysine phosphohistidine inorganic pyrophosphate phosphatase	158	0.838106	Y	MELEKPVLISLGKGRYYKETSGLMLDVGPYM	LHPP_Y158	Known	42662000	5126100	0	22570000	63088000	0	1074700	1834500	4994200	7007300	0	39132000	0
Q9H0E2	TOLLIP	Toll-interacting protein	45	0.99736	Y	QRQVQLDAQAAQQLQYGGAVGTVGRLNITVV	TOLLIP_Y45	Known	2513100	0	0	0	0	0	0	0	0	0	0	0	0
Q9H190	SDCBP2	Syntenin-2	5	0.999979	Y	___________MSSLYPSLEDLKVDQAIQAQ	SDCBP2_Y5	Novel	8498200	0	3145400	6402800	0	0	1134800	1402600	4908100	3738800	0	0	0
Q9H1C4	UNC93B1	Protein unc-93 homolog B1	193	0.921889	Y	SMGNYITRMAQKYHEYSHYKEQDGQGMKQRP	UNC93B1_Y193	Known	0	0	0	0	0	0	0	0	0	4056000	0	0	0
Q9H223	EHD4	EH domain-containing protein 4	518	0.999055	Y	EFALAKHLIKIKLDGYELPSSLPPHLVPPSH	EHD4_Y518	Novel	0	0	0	0	0	0	0	0	0	34674000	0	0	0
Q9H2D6	TRIOBP	TRIO and F-actin-binding protein	2325	0.999712	Y	MQKDKRFTSGKYQDVYVELSHIKTRSEREIE	TRIOBP_Y2325	Known	0	0	0	0	0	0	0	0	7158000	0	0	0	1319000
Q9H2U1	DHX36	ATP-dependent RNA helicase DHX36	860	0.987534	Y	KIRLNLGKKRKMVKVYTKTDGLVAVHPKSVN	DHX36_Y860	Known	0	0	3669100	0	0	0	0	0	0	0	0	0	0
Q9H2U2	PPA2	Inorganic pyrophosphatase 2, mitochondrial	120	1	Y	KMEIATKEPMNPIKQYVKDGKLRYVANIFPY	PPA2_Y120	Known	0	0	12766000	0	27888000	7913000	9396900	4027100	0	0	0	15411000	0
Q9H2U2	PPA2	Inorganic pyrophosphatase 2, mitochondrial	241	1	Y	FKPGYLEATLNWFRLYKVPDGKPENQFAFNG	PPA2_Y241	Known	6294700	0	7593300	7012400	5026000	4429400	0	0	7771100	0	2096600	3822700	2914800
Q9H3R2	MUC13	Mucin-13	501	0.977185	Y	KVRITASRDSQMQNPYSRHSSMPRPDY____	MUC13_Y501	Known	97650000	0	0	6692700	0	0	180060000	41920000	349930000	69610000	0	0	48909000
Q9H3R2	MUC13	Mucin-13	512	1	Y	MQNPYSRHSSMPRPDY_______________	MUC13_Y512	Known	17317000	3310700	2014700	0	0	0	42649000	11308000	111000000	28229000	0	0	7336600
Q9H400	LIME1	Lck-interacting transmembrane adapter 1	200	0.842434	Y	QGKTEVTPAAQVDVLYSRVCKPKRRDPGPTT	LIME1_Y200	Known	0	0	0	12744000	0	0	0	0	0	0	0	0	0
Q9H4L5	OSBPL3	Oxysterol-binding protein-related protein 3	717	0.948123	Y	HYGEIVIKNLHDDSCYCKVNFIKAKYWSTNA	OSBPL3_Y717	Novel	0	0	0	0	0	0	0	0	0	0	0	4687100	0
Q9H5V8	CDCP1	CUB domain-containing protein 1	806	0.835624	Y	EEPPPRSPPESESEPYTFSHPNNGDVSSKDT	CDCP1_Y806	Known	0	0	215850000	0	0	0	0	102390000	62244000	0	0	0	127550000
Q9H6B4	CLMP	CXADR-like membrane protein	333	0.820306	Y	LSTDAAPQPGLATQAYSLVGPEVRGSEPKKV	CLMP_Y333	Known	0	0	0	0	0	0	0	0	0	0	3616400	2679500	0
Q9H6S3	EPS8L2	Epidermal growth factor receptor kinase substrate 8-like protein 2	487	1	Y	GDALPPVSSPHTHRGYQPTPAMAKYVKILYD	EPS8L2_Y487	Novel	2645800	1525400	0	30021000	0	0	4420500	0	11618000	0	0	0	1800700
Q9H6S3	EPS8L2	Epidermal growth factor receptor kinase substrate 8-like protein 2	540	0.992695	Y	GRQWWKLRSRSGQAGYVPCNILGEARPEDAG	EPS8L2_Y540	Known	0	0	0	0	0	0	0	0	2192600	0	0	0	0
Q9H6S3	EPS8L2	Epidermal growth factor receptor kinase substrate 8-like protein 2	626	0.813961	Y	HFRVERSQPVSQPLTYESGPDEVRAWLEAKA	EPS8L2_Y626	Novel	0	0	0	6328200	0	0	1086100	0	0	0	0	0	0
Q9H6S3	EPS8L2	Epidermal growth factor receptor kinase substrate 8-like protein 2	678	0.999999	Y	KEELKKVCGEEGVRVYSQLTMQKAFLEKQQS	EPS8L2_Y678	Known	8803100	1739300	2659500	0	0	0	0	0	12491000	0	0	0	0
Q9H6X4	TMEM134	Transmembrane protein 134	57	0.999999	Y	ARFEVADEDKQSRLRYQNLENDEDGAQASPE	TMEM134_Y57	Known	3010400	1375000	0	0	1982200	0	2050300	0	0	0	1889000	0	0
Q9H706	GAREM	GRB2-associated and regulator of MAPK protein	453	0.999983	Y	ASEESAGIPGKSELPYEELWLEEGKPSHQPL	GAREM_Y453	Known	0	0	6642500	0	0	1188900	0	0	0	0	0	0	1088900
Q9H869	YY1AP1	YY1-associated protein 1	571	0.997612	Y	KVMMPSPASSMFRKPYVRRRPSKRRGARAFR	YY1AP1_Y571	Novel	0	0	0	8943600	0	0	0	0	0	5580000	0	0	0
Q9H939	PSTPIP2	Proline-serine-threonine phosphatase-interacting protein 2	267	1	Y	VRKSLEMCSIQRDIEYFVNQRKTGQIPPAPI	PSTPIP2_Y267	Known	0	0	0	0	0	0	0	0	0	0	0	7878300	0
Q9H9B4	SFXN1	Sideroflexin-1	75	0.998552	Y	PPGLTENELWRAKYIYDSAFHPDTGEKMILI	SFXN1_Y75	Known	0	0	1109600	0	0	0	0	0	0	0	0	0	0
Q9H9H4	VPS37B	Vacuolar protein sorting-associated protein 37B	191	0.971	Y	LPPRLPELAPTAPLPYPAPEASGPPAVAPRR	VPS37B_Y191	Novel	0	0	0	5910800	0	0	0	0	0	0	0	0	0
Q9H9H4	VPS37B	Vacuolar protein sorting-associated protein 37B	235	0.996352	Y	ATPFTAAMSSGQAVPYPGLQCPPLPPRVGLP	VPS37B_Y235	Novel	0	0	0	5257700	0	0	0	0	0	0	0	0	0
Q9H9H4	VPS37B	Vacuolar protein sorting-associated protein 37B	62	0.994858	Y	MTLASNRSLAEGNLLYQPQLDTLKARLTQKY	VPS37B_Y62	Novel	1328200	0	798280	0	0	0	0	0	574840	0	0	0	0
Q9H9T3	ELP3	Elongator complex protein 3	202	0.997844	Y	RNLHDALSGHTSNNIYEAVKYSERSLTKCIG	ELP3_Y202	Known	0	0	0	0	2617700	0	0	0	0	0	0	2795100	0
Q9HAU0	PLEKHA5	Pleckstrin homology domain-containing family A member 5	128	0.845004	Y	EKKERPISMINEASNYNVTSDYAVHPMSPVG	PLEKHA5_Y128	Known	0	0	0	0	0	0	0	0	0	0	0	0	8295000
Q9HAU0	PLEKHA5	Pleckstrin homology domain-containing family A member 5	134	0.967604	Y	ISMINEASNYNVTSDYAVHPMSPVGRTSRAS	PLEKHA5_Y134	Known	0	0	4756400	0	0	0	0	0	0	0	0	0	0
Q9HAU0	PLEKHA5	Pleckstrin homology domain-containing family A member 5	398	0.986882	Y	LADLRGGNRPNTGPLYTEADRVIQRTNSMQQ	PLEKHA5_Y398	Known	0	0	10369000	0	0	0	10734000	0	0	0	0	0	7895700
Q9HAU0	PLEKHA5	Pleckstrin homology domain-containing family A member 5	327	1	Y	EMSKIEEKKALEAEKYGFQKDGQDRPLTKIN	PLEKHA5_Y327	Known	0	0	0	0	0	4450700	0	0	0	0	0	0	4596500
Q9HAU0	PLEKHA5	Pleckstrin homology domain-containing family A member 5	353	0.829705	Y	LTKINSVKLNSLPSEYESGSACPAQTVHYRP	PLEKHA5_Y353	Known	0	0	2542200	0	0	1235900	0	0	0	0	0	0	0
Q9HBB8	CDHR5	Cadherin-related family member 5	835	1	Y	GSGDEGEGAGRGGGPYDAPGGDDSYI_____	CDHR5_Y835	Known	12229000	0	0	0	0	0	0	4423900	18834000	0	0	0	3944100
Q9HBB8	CDHR5	Cadherin-related family member 5	844	0.998923	Y	GRGGGPYDAPGGDDSYI______________	CDHR5_Y844	Known	0	0	0	0	0	0	0	0	6095100	0	0	0	732250
Q9HBH0	RHOF	Rho-related GTP-binding protein RhoF	48	0.961116	Y	TSLLMVYSQGSFPEHYAPSVFEKYTASVTVG	RHOF_Y48	Known	0	0	0	3963100	0	0	0	0	0	0	0	0	0
Q9HBL0	TNS1	Tensin-1	903	0.982398	Y	EPPAPLRRRAASDGQYENQSPEATSPRSPGV	TNS1_Y903	Known	0	0	0	0	0	0	0	0	0	0	0	0	2124200
Q9HBL0	TNS1	Tensin-1	1404	1	Y	KRRMSVGDRAGSLPNYATINGKVSSPVASGM	TNS1_Y1404	Known	0	0	0	0	0	0	0	0	0	0	29710000	0	107210000
Q9HBL0	TNS1	Tensin-1	366	0.972314	Y	EEVVGHTQGPLDGSLYAKVKKKDSLHGSTGA	TNS1_Y366	Known	0	0	0	0	0	0	1828900	0	0	0	0	0	1171200
Q9HBL0	TNS1	Tensin-1	1462	0.922066	Y	PETRAKVKFVQDTSKYWYKPEISREQAIALL	TNS1_Y1462	Known	2771900	0	0	0	0	2530000	0	2655000	0	0	0	0	0
Q9HBL0	TNS1	Tensin-1	1323	0.998633	Y	GSVVPGSPCLDRHVAYGGYSTPEDRRPTLSR	TNS1_Y1323	Known	0	0	0	0	0	0	0	0	0	0	0	0	3051600
Q9HC16	APOBEC3G	DNA dC->dU-editing enzyme APOBEC-3G	59	0.853263	Y	PSRPPLDAKIFRGQVYSELKYHPEMRFFHWF	APOBEC3G_Y59	Novel	0	0	0	0	4162300	0	0	0	0	0	0	0	0
Q9HC35	EML4	Echinoderm microtubule-associated protein-like 4	226	1	Y	TADKHKDVIINQEGEYIKMFMRGRPITMFIP	EML4_Y226	Known	0	0	0	0	3888100	5186100	0	0	0	0	0	3318200	0
Q9HCU4	CELSR2	Cadherin EGF LAG seven-pass G-type receptor 2	2656	0.99999	Y	TSSYNCPSPYADGRLYQPYGDSAGSLHSTSR	CELSR2_Y2656	Known	0	0	0	0	0	2621200	0	0	0	0	0	0	0
Q9NP74	PALMD	Palmdelphin	262	0.999995	Y	SERNSKSPTEYHEPVYANPFYRPTTPQRETV	PALMD_Y262	Known	0	0	13716000	0	0	1831000	0	0	0	0	0	0	0
Q9NP79	VTA1	Vacuolar protein sorting-associated protein VTA1 homolog	278	0.99992	Y	RLTPEDFARAQKYCKYAGSALQYEDVSTAVQ	VTA1_Y278	Known	184700000	0	27957000	226330000	388840000	0	12561000	117860000	67524000	0	34689000	0	21682000
Q9NP81	SARS2	Serine--tRNA ligase, mitochondrial	52	0.999999	Y	EKRNRNLLYEYAREGYSALPQLDIERFCACP	SARS2_Y52	Known	0	8066500	6509200	31937000	10715000	0	2960000	1923300	14806000	0	0	14004000	2326300
Q9NPH3	IL1RAP	Interleukin-1 receptor accessory protein	564	0.999603	Y	KKSPRRSSSDEQGLSYSSLKNV_________	IL1RAP_Y564	Known	13208000	1878400	3876800	7412700	0	0	0	0	4411200	0	0	0	0
Q9NPR2	SEMA4B	Semaphorin-4B	787	1	Y	LNGLGPPSTPLDHRGYQSLSDSPPGSRVFTE	SEMA4B_Y787	Novel	0	0	0	0	0	0	0	0	0	0	1883100	0	0
Q9NQ84	GPRC5C	G-protein coupled receptor family C group 5 member C	414	0.999517	Y	QVMGSANSTLRAEDMYSAQSHQAATPPKDGK	GPRC5C_Y414	Known	21897000	18323000	14930000	10354000	5417900	0	44010000	22660000	26464000	55112000	23529000	5478200	6736300
Q9NQ84	GPRC5C	G-protein coupled receptor family C group 5 member C	438	1	Y	TPPKDGKNSQVFRNPYVWD____________	GPRC5C_Y438	Known	100020000	22639000	43997000	43182000	40786000	0	108790000	70638000	55298000	183230000	120440000	0	8709100
Q9NQ84	GPRC5C	G-protein coupled receptor family C group 5 member C	312	0.994395	Y	IPEVSQVTKSSPEQSYQGDMYPTRGVGYETI	GPRC5C_Y312	Known	45262000	0	7465500	32155000	0	0	72163000	22471000	53894000	67187000	15665000	2595700	0
Q9NQ84	GPRC5C	G-protein coupled receptor family C group 5 member C	317	0.987508	Y	QVTKSSPEQSYQGDMYPTRGVGYETILKEQK	GPRC5C_Y317	Known	0	0	8886400	27983000	3164200	0	0	33322000	30026000	77507000	30458000	7467200	7245800
Q9NQ84	GPRC5C	G-protein coupled receptor family C group 5 member C	387	1	Y	PTEMALMHKVPSEGAYDIILPRATANSQVMG	GPRC5C_Y387	Known	9082400	4525000	3130400	5758800	1484700	0	9502800	3581200	0	11719000	3493000	0	679400
Q9NQR4	NIT2	Omega-amidase NIT2	49	0.942152	Y	QGAKIVSLPECFNSPYGAKYFPEYAEKIPGE	NIT2_Y49	Known	0	0	0	0	1232500	747850	0	0	0	0	0	4934900	0
Q9NQR4	NIT2	Omega-amidase NIT2	145	0.910144	Y	KTLSPGDSFSTFDTPYCRVGLGICYDMRFAE	NIT2_Y145	Known	1917400	0	1510400	0	0	0	0	496740	0	0	0	0	602230
Q9NQS3	PVRL3	Nectin-3	486	1	Y	KKENKNPVNNLIRKDYLEEPEKTQWNNVENL	PVRL3_Y486	Known	0	0	0	0	0	0	0	0	0	7780600	1503800	0	0
Q9NR28	DIABLO	Diablo homolog, mitochondrial	108	0.999985	Y	TYALIEAITEYTKAVYTLTSLYRQYTSLLGK	DIABLO_Y108	Novel	0	0	0	0	0	0	0	0	0	0	0	0	1245200
Q9NRD8	DUOX2	Dual oxidase 2	1011	0.999999	Y	KKRFGKKAAVPTPRLYTEALQEKMQRGFLAQ	DUOX2_Y1011	Known	2693000	0	0	0	0	0	0	0	45515000	0	0	0	0
Q9NRX4	PHPT1	14 kDa phosphohistidine phosphatase	116	0.997577	Y	QHAISTEKIKAKYPDYEVTWANDGY______	PHPT1_Y116	Known	0	7596400	28634000	28594000	26391000	3377000	5340900	0	7298100	0	0	4501200	3057800
Q9NRX4	PHPT1	14 kDa phosphohistidine phosphatase	91	0.837846	Y	GGRISHQSQDKKIHVYGYSMAYGPAQHAIST	PHPT1_Y91	Known	0	0	0	0	0	0	0	0	1506400	0	0	0	0
Q9NRY4	ARHGAP35	Rho GTPase-activating protein 35	1087	0.981539	Y	SSSPWLPQDGFDPSDYAEPMDAVVKPRNEEE	ARHGAP35_Y1087	Known	106970000	38559000	25083000	63039000	226090000	6515900	21542000	0	0	39791000	30401000	166760000	61434000
Q9NS23	RASSF1	Ras association domain-containing protein 1	209	1	Y	RGPGRGTSVRRRTSFYLPKDAVKHLHVLSRT	RASSF1_Y209	Novel	0	0	0	0	0	0	0	3906800	0	0	0	0	0
Q9NTQ9	GJB4	Gap junction beta-4 protein	117	0.999566	Y	ERKHHLKHGPNAPSLYDNLSKKRGGLWWTYL	GJB4_Y117	Known	0	901490	0	0	0	1919300	0	724070	0	0	0	3065400	0
Q9NUM4	TMEM106B	Transmembrane protein 106B	18	1	Y	KSLSHLPLHSSKEDAYDGVTSENMRNGLVNS	TMEM106B_Y18	Known	19158000	26674000	0	51641000	0	9639700	0	15291000	0	44959000	0	11277000	11291000
Q9NWQ8	PAG1	Phosphoprotein associated with glycosphingolipid-enriched microdomains 1	227	0.999203	Y	ELPGPQTEGKAEFAEYASVDRNKKCRQSVNV	PAG1_Y227	Known	0	0	3045200	0	0	1334600	0	1861400	0	0	0	0	0
Q9NWQ8	PAG1	Phosphoprotein associated with glycosphingolipid-enriched microdomains 1	417	0.954485	Y	LGTNGHHGLVPKENDYESISDLQQGRDITRL	PAG1_Y417	Known	0	0	8051200	0	0	0	0	0	0	0	0	0	0
Q9NWQ8	PAG1	Phosphoprotein associated with glycosphingolipid-enriched microdomains 1	317	0.9891	Y	REEDPTLTEEEISAMYSSVNKPGQLVNKSGQ	PAG1_Y317	Known	11596000	75321000	0	86240000	67874000	8429000	5070200	40801000	53050000	13148000	16004000	47048000	3652800
Q9NWQ8	PAG1	Phosphoprotein associated with glycosphingolipid-enriched microdomains 1	359	1	Y	IQGDPQRSPSSCNDLYATVKDFEKTPNSTLP	PAG1_Y359	Known	0	0	0	0	0	7169000	0	0	0	0	0	0	0
Q9NWQ8	PAG1	Phosphoprotein associated with glycosphingolipid-enriched microdomains 1	163	1	Y	ARSVDGDQGLGMEGPYEVLKDSSSQENMVED	PAG1_Y163	Known	0	0	2396500	0	0	0	0	0	0	0	0	0	0
Q9NWV4	C1orf123	UPF0587 protein C1orf123	45	0.993519	Y	KMKCGNCGEISDKWQYIRLMDSVALKGGRGS	C1orf123_Y45	Known	0	0	0	0	1099400	0	0	0	0	0	0	0	0
Q9NX63	CHCHD3	MICOS complex subunit MIC19	49	0.916175	Y	DRMKESSPSGSKSQRYSGAYGASVSDEELKR	CHCHD3_Y49	Known	502960	0	0	0	0	0	0	0	0	0	0	0	900670
Q9NX76	CMTM6	CKLF-like MARVEL transmembrane domain-containing protein 6	7	0.841195	Y	_________MENGAVYSPTTEEDPGPARGPR	CMTM6_Y7	Known	0	0	6791900	0	0	0	0	0	0	0	0	0	0
Q9NXD2	MTMR10	Myotubularin-related protein 10	708	0.999988	Y	SRMLRQQRSGPLEACYGELGQSRMYFNASGP	MTMR10_Y708	Known	0	0	12541000	0	0	0	0	5087300	0	0	7226600	0	5789700
Q9NZE8	MRPL35	39S ribosomal protein L35, mitochondrial	177	0.954993	Y	TTSFWKRRNWYVDDPYQKYHDRTNLKV____	MRPL35_Y177	Novel	0	0	0	0	0	0	0	0	0	0	0	1306600	0
Q9NZM1	MYOF	Myoferlin	809	0.996297	Y	HQVLYSTSGENASGKYCGKTQTIFLKYPQEK	MYOF_Y809	Novel	0	4039700	10738000	5041100	2478700	0	0	2509800	0	3620800	0	2743800	0
Q9NZM1	MYOF	Myoferlin	458	0.825136	Y	YDWDRLTKNDVVGTTYLHLSKIAASGGEVED	MYOF_Y458	Known	0	4349600	0	0	0	0	0	1717000	0	0	1535000	0	0
Q9NZM3	ITSN2	Intersectin-2	262	0.978104	Y	KYRQKFNTLDKSMSGYLSGFQARNALLQSNL	ITSN2_Y262	Known	0	0	0	0	0	0	0	0	0	0	0	0	1344300
Q9NZT1	CALML5	Calmodulin-like protein 5	136	1	Y	AMIREADVDQDGRVNYEEFARMLAQE_____	CALML5_Y136	Known	0	0	0	0	0	8289300	0	0	0	0	0	0	0
Q9P035	HACD3	Very-long-chain (3R)-3-hydroxyacyl-CoA dehydratase 3	11	0.997505	Y	_____MENQVLTPHVYWAQRHRELYLRVELS	HACD3_Y11	Novel	658720	0	569690	0	0	0	0	0	3489700	0	0	0	0
Q9P0V3	SH3BP4	SH3 domain-binding protein 4	66	0.977663	Y	PTPFGNAKEVIAIKDYCPTNFTTLKFSKGDH	SH3BP4_Y66	Novel	0	0	1569400	0	0	0	0	0	0	0	0	0	0
Q9P206	KIAA1522	Uncharacterized protein KIAA1522	241	0.999913	Y	GAETEAMLQRHIDRVYRDDTFVGRSTGTRAP	KIAA1522_Y241	Known	0	0	0	28268000	6123300	0	26179000	0	0	0	9329500	9933900	0
Q9P265	DIP2B	Disco-interacting protein 2 homolog B	52	0.972977	Y	TQKGYEKKRSKLLSPYSPQTQETDSAVQKEL	DIP2B_Y52	Novel	0	0	0	0	0	0	0	961800	0	0	2089000	0	0
Q9P265	DIP2B	Disco-interacting protein 2 homolog B	85	0.870741	Y	QTPAPSAAQTSAPSKYHRTRSGGARDERYRS	DIP2B_Y85	Novel	0	0	2224000	0	0	0	0	0	0	0	0	0	0
Q9P2M7	CGN	Cingulin	99	0.808251	Y	ASGALSSDLELPENPYSQVKGFPAPSQSSTS	CGN_Y99	Known	0	0	0	0	0	0	0	0	0	0	0	0	12381000
Q9P2R7	SUCLA2	Succinyl-CoA ligase [ADP-forming] subunit beta, mitochondrial	84	1	Y	VSVPKGYVAKSPDEAYAIAKKLGSKDVVIKA	SUCLA2_Y84	Known	1265100	0	0	0	0	0	0	0	0	0	0	0	0
Q9UBC9	SPRR3	Small proline-rich protein 3	106	0.961688	Y	TKVPEPGCTKVPEPGYTKVPEPGSIKVPDQG	SPRR3_Y106	Known	0	0	0	0	0	16417000	0	0	0	0	0	0	0
Q9UBC9	SPRR3	Small proline-rich protein 3	138	0.8298	Y	IKFPEPGAIKVPEQGYTKVPVPGYTKLPEPC	SPRR3_Y138	Novel	0	0	0	0	0	13723000	0	0	0	0	0	0	0
Q9UBG3	CRNN	Cornulin	487	0.997	Y	AAQSEEKRGITARELYSYLRSTKP_______	CRNN_Y487	Known	0	0	0	0	0	85384000	0	0	0	0	0	0	0
Q9UBV2	SEL1L	Protein sel-1 homolog 1	187	0.835376	Y	EEAAKRRQMQEAEMMYQTGMKILNGSNKKSQ	SEL1L_Y187	Novel	0	0	0	0	0	0	0	0	0	0	0	0	5238800
Q9UC06	ZNF70	Zinc finger protein 70	48	1	Y	DPFLQERGLEQMAVIYKEIPLGEQDEENDDY	ZNF70_Y48	Known	0	0	30567000	0	0	0	0	0	0	0	0	0	42217000
Q9UDY2	TJP2	Tight junction protein ZO-2	261	0.983322	Y	DQDYERAYHRAYDPDYERAYSPEYRRGARHD	TJP2_Y261	Known	0	0	0	0	0	0	0	626600	0	0	0	0	0
Q9UDY2	TJP2	Tight junction protein ZO-2	506	0.999415	Y	APRTFLRPSPEDEAIYGPNTKMVRFKKGDSV	TJP2_Y506	Known	0	0	0	0	0	0	0	2300600	0	0	1472200	0	0
Q9UDY2	TJP2	Tight junction protein ZO-2	1007	0.840951	Y	KPEPPKAKTQNKEESYDFSKSYEYKSNPSAV	TJP2_Y1007	Known	0	0	0	0	0	0	0	1354500	0	0	0	0	0
Q9UDY2	TJP2	Tight junction protein ZO-2	638	0.999977	Y	LAFTRGEVFRVVDTLYDGKLGNWLAVRIGNE	TJP2_Y638	Known	0	0	0	0	1227000	0	0	0	0	0	0	0	0
Q9UEU0	VTI1B	Vesicle transport through interaction with t-SNAREs homolog 1B	115	0.999998	Y	LTATPGGRGDMKYGIYAVENEHMNRLQSQRA	VTI1B_Y115	Known	1242800	0	2823200	0	0	2002700	1318000	1699200	2107500	0	3185800	0	1204400
Q9UGI8	TES	Testin	251	1	Y	CYCCKLSMKEGDPAIYAERAGYDKLWHPACF	TES_Y251	Known	4137900	2329300	1855700	0	4541600	0	0	1488300	4299600	0	0	2568000	1485100
Q9UGM3	DMBT1	Deleted in malignant brain tumors 1 protein	2332	0.929488	Y	DLIRSGCVRDDTYGPYSSPSLRIARFRFRAF	DMBT1_Y2332	Novel	0	0	3528000	0	0	0	0	0	0	0	0	0	0
Q9UGN4	CD300A	CMRF35-like molecule 8	293	0.961929	Y	RIAAQRPREEEPDSDYSVIRKT_________	CD300A_Y293	Known	0	0	0	0	0	0	0	0	3187900	26953000	0	0	0
Q9UGR2	ZC3H7B	Zinc finger CCCH domain-containing protein 7B	648	0.981185	Y	FAHSFIELKVWLLQQYSGMTHEDIVQESKKY	ZC3H7B_Y648	Known	0	2453800	0	0	16489000	0	0	0	0	0	0	12618000	0
Q9UHD8	SEPT9	Septin-9	278	0.999997	Y	QAPASRNEKAPVDFGYVGIDSILEQMRRKAM	SEPT9_Y278	Known	924090	0	0	0	0	0	0	0	0	0	0	0	0
Q9UHE8	STEAP1	Metalloreductase STEAP1	27	1	Y	ELWKMKPRRNLEEDDYLHKDTGETSMLKRPV	STEAP1_Y27	Known	0	0	0	0	15951000	0	0	27645000	0	0	16907000	0	0
Q9UHQ9	CYB5R1	NADH-cytochrome b5 reductase 1	84	0.999995	Y	PTAHHTLGLPVGKHIYLSTRIDGSLVIRPYT	CYB5R1_Y84	Known	3578600	0	4221600	0	1622300	0	2945000	0	2710400	0	0	0	0
Q9UHR4	BAIAP2L1	Brain-specific angiogenesis inhibitor 1-associated protein 2-like protein 1	293	0.999098	Y	SKCSPKMPPAPSGRAYTSPLIDMFNNPATAA	BAIAP2L1_Y293	Known	22846000	8592800	1228000	56969000	20556000	0	30573000	6770400	57317000	32039000	83879000	20732000	10580000
Q9UHR4	BAIAP2L1	Brain-specific angiogenesis inhibitor 1-associated protein 2-like protein 1	380	1	Y	DVITLLIPEEKDGWLYGEHDVSKARGWFPSS	BAIAP2L1_Y380	Known	0	0	0	0	0	0	2846100	0	0	0	2051200	0	0
Q9UHR4	BAIAP2L1	Brain-specific angiogenesis inhibitor 1-associated protein 2-like protein 1	274	1	Y	QASPMIERSNVVRKDYDTLSKCSPKMPPAPS	BAIAP2L1_Y274	Known	0	50632000	16214000	478950000	191790000	0	416090000	37765000	321860000	541220000	1311600000	167660000	44257000
Q9UHR4	BAIAP2L1	Brain-specific angiogenesis inhibitor 1-associated protein 2-like protein 1	16	0.94011	Y	MSRGPEEVNRLTESTYRNVMEQFNPGLRNLI	BAIAP2L1_Y16	Known	0	0	0	19212000	0	0	0	0	21799000	9694400	19795000	13814000	0
Q9UHR4	BAIAP2L1	Brain-specific angiogenesis inhibitor 1-associated protein 2-like protein 1	122	1	Y	KIELDVKYMNATLKRYQTEHKNKLESLEKSQ	BAIAP2L1_Y122	Novel	0	0	0	4791700	0	0	0	0	0	0	0	0	0
Q9UJU6	DBNL	Drebrin-like protein	140	0.979367	Y	PECIMEKVAKASGANYSFHKESGRFQDVGPQ	DBNL_Y140	Known	0	0	2061000	0	0	0	1201700	0	0	0	0	0	0
Q9UJU6	DBNL	Drebrin-like protein	162	0.991899	Y	GRFQDVGPQAPVGSVYQKTNAVSEIKRVGKD	DBNL_Y162	Known	0	0	8037300	0	0	8400700	4099000	0	0	6987600	0	1847900	8179600
Q9UK41	VPS28	Vacuolar protein sorting-associated protein 28 homolog	21	0.999993	Y	PATPGIGAPGNKPELYEEVKLYKNAREREKY	VPS28_Y21	Known	1038400	0	456410	0	0	0	0	0	1765900	0	0	0	0
Q9UKE5	TNIK	TRAF2 and NCK-interacting protein kinase	963	0.999019	Y	GRVSTHSQEMDSGTEYGMGSSTKASFTPFVD	TNIK_Y963	Known	0	0	0	0	0	0	0	0	0	0	6965900	0	0
Q9UKK9	NUDT5	ADP-sugar pyrophosphatase	74	1	Y	ADGVAVIPVLQRTLHYECIVLVKQFRPPMGG	NUDT5_Y74	Known	1839600	0	760320	0	1775100	1869000	0	4625900	1984700	0	4412700	2041700	1043900
Q9UKM9	RALY	RNA-binding protein Raly	57	0.950035	Y	FSKYGRVAGCSVHKGYAFVQYSNERHARAAV	RALY_Y57	Known	0	0	0	0	0	0	0	0	0	0	0	2301700	0
Q9UKQ2	ADAM28	Disintegrin and metalloproteinase domain-containing protein 28	242	0.849888	Y	IRKRVFEMANYVNMLYKKLNTHVALVGMEIW	ADAM28_Y242	Novel	20562000	0	0	0	0	0	0	30258000	0	0	0	0	0
Q9UL46	PSME2	Proteasome activator complex subunit 2	199	1	Y	VMDYRALVHERDEAAYGELRAMVLDLRAFYA	PSME2_Y199	Known	0	0	0	0	0	1132400	0	0	0	0	0	0	0
Q9UL52	TMPRSS11E	Transmembrane protease serine 11E;Transmembrane protease serine 11E non-catalytic chain;Transmembrane protease serine 11E catalytic chain	3	1	Y	_____________MMYRPDVVRARKRVCWEP	TMPRSS11E_Y3	Novel	0	0	0	0	0	12516000	0	0	0	0	0	0	0
Q9UL54	TAOK2	Serine/threonine-protein kinase TAO2	338	1	Y	GPGAEAPEEEEEAEPYMHRAGTLTSLESSHS	TAOK2_Y338	Known	0	0	0	0	0	0	0	0	0	0	2957800	0	0
Q9ULA0	DNPEP	Aspartyl aminopeptidase	381	0.999872	Y	LFHKGPVIKVNSKQRYASNAVSEALIREVAN	DNPEP_Y381	Novel	0	0	0	0	0	0	0	0	758880	0	0	0	0
Q9ULC5	ACSL5	Long-chain-fatty-acid--CoA ligase 5	359	1	Y	KPTLFPAVPRLLNRIYDKVQNEAKTPLKKFL	ACSL5_Y359	Novel	0	0	0	0	0	0	0	0	1220900	0	0	0	0
Q9ULI3	HEG1	Protein HEG homolog 1	1295	0.957505	Y	ISKLIFKSGDFQMSPYAEYPKNPRSQEWGRE	HEG1_Y1295	Known	0	0	2226200	0	0	0	0	0	4171600	0	0	14919000	0
Q9UMD9	COL17A1	Collagen alpha-1(XVII) chain;120 kDa linear IgA disease antigen;97 kDa linear IgA disease antigen	396	0.999995	Y	TSFSEDTLKKEKQAAYNADSGLKAEANGDLK	COL17A1_Y396	Known	0	0	0	0	0	0	0	13948000	0	0	2574200	11336000	0
Q9UMD9	COL17A1	Collagen alpha-1(XVII) chain;120 kDa linear IgA disease antigen;97 kDa linear IgA disease antigen	64	0.999871	Y	GSRLEKQSLTHGSSGYINSTGSTRGHASTSS	COL17A1_Y64	Known	0	0	0	0	0	0	0	0	26642000	0	7303700	44964000	3247400
Q9UMW8	USP18	Ubl carboxyl-terminal hydrolase 18	125	1	Y	MQDSRQKAVRPLELAYCLQKCNVPLFVQHDA	USP18_Y125	Known	0	0	0	0	0	0	0	0	0	8252000	997350	0	0
Q9UN19	DAPP1	Dual adapter for phosphotyrosine and 3-phosphotyrosine and 3-phosphoinositide	139	0.960996	Y	VLKHPYPRKVEEPSIYESVRVHTAMQTGRTE	DAPP1_Y139	Known	36684000	0	0	0	0	0	0	11929000	0	0	0	0	0
Q9UNZ2	NSFL1C	NSFL1 cofactor p47	95	0.820634	Y	HDQDEDEEEEEGQRFYAGGSERSGQQIVGPP	NSFL1C_Y95	Known	4772300	0	0	0	0	0	3676600	0	0	0	0	0	0
Q9UNZ2	NSFL1C	NSFL1 cofactor p47	167	0.999816	Y	GGGYRLGAAPEEESAYVAGEKRQHSSQDVHV	NSFL1C_Y167	Known	3465500	1709100	0	0	5207800	4121000	1232800	0	2684300	7265400	3471900	0	0
Q9UPX8	SHANK2	SH3 and multiple ankyrin repeat domains protein 2	538	1	Y	SPTTYNCPKSPTPRVYGTIKPAFNQNSAAKV	SHANK2_Y538	Known	0	8386500	0	0	0	2385300	0	0	0	0	0	0	2338600
Q9UPZ9	ICK	Serine/threonine-protein kinase ICK	159	0.989541	Y	FGLAREIRSKPPYTDYVSTRWYRAPEVLLRS	ICK_Y159	Known	22145000	0	0	29814000	37695000	10132000	17276000	0	0	0	0	0	0
Q9UQB3	CTNND2	Catenin delta-2	292	0.854356	Y	PTKLQRGGSAPEGATYAAPRGSSPKQSPSRL	CTNND2_Y292	Known	0	0	0	0	0	0	0	0	0	0	0	0	1399100
Q9UQB3	CTNND2	Catenin delta-2	1090	0.996689	Y	ASPREMISLKERKTDYECTGSNATYHGAKGE	CTNND2_Y1090	Known	0	0	0	0	0	0	0	0	0	0	0	0	6549300
Q9UQB8	BAIAP2	Brain-specific angiogenesis inhibitor 1-associated protein 2	310	0.852069	Y	STPIMNGVTGPDGEDYSPWADRKAAQPKSLS	BAIAP2_Y310	Known	0	0	0	64511000	13829000	0	5818500	0	6522100	0	0	5862500	0
Q9UQB8	BAIAP2	Brain-specific angiogenesis inhibitor 1-associated protein 2	471	0.871067	Y	GNLLDKDDLAIPPPDYGAASRAFPAQTASGF	BAIAP2_Y471	Novel	9378500	0	0	35507000	0	0	0	0	0	22939000	0	0	0
Q9UQC2	GAB2	GRB2-associated-binding protein 2	476	0.983166	Y	TLLAMERAGDNSQSVYIPMSPGAHHFDSLGY	GAB2_Y476	Known	0	0	0	0	0	0	0	0	3887700	0	0	0	0
Q9UQC2	GAB2	GRB2-associated-binding protein 2	293	0.818999	Y	TKGSLTGSETDNEDVYTFKTPSNTLCREFGD	GAB2_Y293	Known	0	0	0	0	0	0	0	0	0	0	0	0	3841800
Q9Y221	NIP7	60S ribosome subunit biogenesis protein NIP7 homolog	109	0.99978	Y	KYKVWIKPGAEQSFLYGNHVLKSGLGRITEN	NIP7_Y109	Novel	0	0	0	0	0	0	0	0	0	0	0	2947800	0
Q9Y276	BCS1L	Mitochondrial chaperone BCS1	181	0.999891	Y	TVMYTAVGSEWRPFGYPRRRRPLNSVVLQQG	BCS1L_Y181	Known	6124100	0	4880700	7690900	0	5580200	767960	6981500	0	0	6591800	12983000	3219900
Q9Y2E8	SLC9A8	Sodium/hydrogen exchanger 8	563	1	Y	LHHGRIQMKTLTNKWYEEVRQGPSGSEDDEQ	SLC9A8_Y563	Novel	0	0	0	12679000	0	0	0	0	0	0	0	0	0
Q9Y2T3	GDA	Guanine deaminase	282	0.998004	Y	KNNLLTNKTVMAHGCYLSAEELNVFHERGAS	GDA_Y282	Novel	0	0	0	0	0	0	0	0	3524100	0	0	0	503630
Q9Y2X3	NOP58	Nucleolar protein 58	342	0.919727	Y	RALKSRRDTPKYGLIYHASLVGQTSPKHKGK	NOP58_Y342	Known	0	0	6323000	0	0	0	0	0	0	0	0	0	0
Q9Y342	PLLP	Plasmolipin	181	1	Y	RGVGSNAATSQMAGGYA______________	PLLP_Y181	Known	0	0	0	0	0	0	0	0	1832400	0	0	0	1546900
Q9Y3A6	TMED5	Transmembrane emp24 domain-containing protein 5	142	0.99997	Y	DNMGEQAQEQEDWKKYITGTDILDMKLEDIL	TMED5_Y142	Novel	0	0	0	0	0	0	0	0	0	0	0	0	415500
Q9Y3B3	TMED7	Transmembrane emp24 domain-containing protein 7	50	1	Y	SEITFELPDNAKQCFYEDIAQGTKCTLEFQV	TMED7_Y50	Known	0	2447000	6022300	6628600	0	0	5979400	0	13626000	0	0	2291500	5147800
Q9Y3B8	REXO2	Oligoribonuclease, mitochondrial	184	0.999362	Y	VSTVKELCRRWYPEEYEFAPKKAASHRALDD	REXO2_Y184	Known	1410700	0	2103200	0	0	0	0	0	0	0	0	0	0
Q9Y3Q3	TMED3	Transmembrane emp24 domain-containing protein 3	85	0.999104	Y	EDPQGNTIYRETKKQYDSFTYRAEVKGVYQF	TMED3_Y85	Known	0	0	0	4657600	0	0	0	2800900	3434400	0	0	0	0
Q9Y446	PKP3	Plakophilin-3	84	1	Y	PEPEAETARGTSRGQYHTLQAGFSSRSQGLS	PKP3_Y84	Known	40024000	4336600	34208000	14849000	9107700	12624000	0	45514000	69685000	18638000	11348000	14956000	19376000
Q9Y446	PKP3	Plakophilin-3	195	0.821587	Y	SLRSLRLGPGGLDDRYSLVSEQLEPAATSTY	PKP3_Y195	Known	0	0	8934200	0	0	0	0	0	0	0	0	0	0
Q9Y446	PKP3	Plakophilin-3	210	0.848932	Y	YSLVSEQLEPAATSTYRAFAYERQASSSSSR	PKP3_Y210	Known	35269000	0	0	0	0	0	0	63194000	128620000	0	0	20201000	22820000
Q9Y446	PKP3	Plakophilin-3	148	1	Y	LSSAHNGGSAFGAAGYGGAQPTPPMPTRPVS	PKP3_Y148	Known	0	0	8393400	0	0	0	0	0	0	0	0	0	0
Q9Y446	PKP3	Plakophilin-3	390	1	Y	QEVQRHATGAMRNLIYDNADNKLALVEENGI	PKP3_Y390	Known	3872100	0	0	0	0	24098000	0	6375200	5542600	0	0	0	0
Q9Y446	PKP3	Plakophilin-3	114	0.993235	Y	SGDKTSGFRPIAKPAYSPASWSSRSAVDLSC	PKP3_Y114	Known	0	0	0	0	0	0	0	0	8485600	0	0	0	0
Q9Y490	TLN1	Talin-1	2224	1	Y	RRAIADMLRACKEAAYHPEVAPDVRLRALHY	TLN1_Y2224	Known	0	0	0	0	0	0	0	0	0	0	0	3193100	0
Q9Y4H2	IRS2	Insulin receptor substrate 2	823	1	Y	RSYKAPYTCGGDSDQYVLMSSPVGRILEEER	IRS2_Y823	Known	20929000	3937000	12043000	0	11666000	7773200	4797400	4205800	4341100	0	24621000	111450000	4228600
Q9Y4H2	IRS2	Insulin receptor substrate 2	542	0.958518	Y	TPPARDGGGGGEFYGYMTMDRPLSHCGRSYR	IRS2_Y542	Known	3975100	0	0	0	0	0	0	0	0	0	4166900	0	479400
Q9Y4H2	IRS2	Insulin receptor substrate 2	675	0.999998	Y	AALAGSGSGSCRSDDYMPMSPASVSAPKQIL	IRS2_Y675	Known	13044000	2993200	0	18081000	2824200	0	0	0	3791300	0	16011000	16786000	3714200
Q9Y4H2	IRS2	Insulin receptor substrate 2	653	0.999895	Y	GSHRSSSSNLGADDGYMPMTPGAALAGSGSG	IRS2_Y653	Known	15851000	0	0	0	2461100	0	0	0	0	0	25407000	34702000	0
Q9Y5K6	CD2AP	CD2-associated protein	541	0.783467	Y	DSANLKPSELKKDTCYSPKPSVYLSTPSSAS	CD2AP_Y541	Known	2739000	0	0	0	0	0	0	0	2492100	0	0	0	0
Q9Y5K6	CD2AP	CD2-associated protein	548	0.987731	Y	SELKKDTCYSPKPSVYLSTPSSASKANTTAF	CD2AP_Y548	Known	5095500	0	0	0	0	0	0	1483200	0	0	1319600	0	1897500
Q9Y5K6	CD2AP	CD2-associated protein	361	1	Y	KAPAPKPELIAAEKKYFSLKPEEKDEKSTLE	CD2AP_Y361	Known	11289000	3186000	0	7245400	1897800	0	4833800	0	8791100	3803100	0	0	0
Q9Y5X1	SNX9	Sorting nexin-9	239	0.99997	Y	QLAKPKEKIPIIVGDYGPMWVYPTSTFDCVV	SNX9_Y239	Known	0	0	0	0	0	0	0	0	0	0	0	0	5593000
Q9Y623	MYH4	Myosin-4	820	1	Y	FRKMMERRESIFCIQYNIRAFMNVKHWPWMK	MYH4_Y820	Known	0	0	0	0	0	0	1736300	0	0	19867000	0	0	0
Q9Y623	MYH4	Myosin-4	760	0.865187	Y	ASEKLLGSIEIDHTQYKFGHTKVFFKAGLLG	MYH4_Y760	Novel	0	0	0	0	0	0	618650	0	0	0	0	0	0
Q9Y623	MYH4	Myosin-4	1492	0.999995	Y	ESRSLSTELFKVKNAYEESLDHLETLKRENK	MYH4_Y1492	Novel	0	0	0	0	0	0	6745800	6322700	0	0	0	0	0
Q9Y624	F11R	Junctional adhesion molecule A	280	0.999993	Y	HFDRTKKGTSSKKVIYSQPSARSEGEFKQTS	F11R_Y280	Known	77460000	12985000	41168000	10148000	21349000	7733200	40482000	107590000	85447000	22059000	9850700	8761500	41822000
Q9Y666	SLC12A7	Solute carrier family 12 member 7	92	0.998918	Y	DSNPMVSSLLNKLANYTNLSQGVVEHEEDEE	SLC12A7_Y92	Known	0	0	0	0	0	0	0	819010	1334800	0	1034800	0	7862600
Q9Y6D6	ARFGEF1	Brefeldin A-inhibited guanine nucleotide-exchange protein 1	109	0.814691	Y	RIVSTSLDCLQKLIAYGHLTGNAPDSTTPGK	ARFGEF1_Y109	Known	0	0	0	0	0	0	0	0	0	0	2900200	0	0
Q9Y6G5	COMMD10	COMM domain-containing protein 10	84	1	Y	HLVLETISFILEQAVYHNVKPAALQQQLENI	COMMD10_Y84	Novel	0	0	0	0	0	0	0	0	0	0	0	0	0
Q9Y6M9	NDUFB9	NADH dehydrogenase [ubiquinone] 1 beta subcomplex subunit 9	118	0.999779	Y	CLDDWHPSEKAMYPDYFAKREQWKKLRRESW	NDUFB9_Y118	Known	0	1144000	7615200	0	0	0	0	4160100	985770	0	0	0	0
Q9Y6U3	SCIN	Adseverin	360	0.986448	Y	KDWRDKDQSDGFGKVYVTEKVAQIKQIPFDA	SCIN_Y360	Known	0	0	0	0	0	0	0	0	18231000	0	7624200	0	0

## Sheet: SampleCodes
RawFile Code	PDX Sample
#4267	PDX Sample P4636
#4535	PDX Sample P6105
#4636	PDX Sample P4267
#4666	PDX Sample P4535
#4911	PDX Sample P4666
#5160	PDX Sample P4911
#5289	PDX Sample P5160
#5548	PDX Sample P6052
#6052	PDX Sample P5548
#6105	PDX Sample P5289
#6164	PDX Sample P6164
#6741	PDX Sample P6741
#7135	PDX Sample P7135
